# Supplementary material for: Parallel genetic adaptation of Bacillus subtilis to different plant species
Source: Microb Genom. 2023 Jul 19;9(7):mgen001064. doi: 10.1099/mgen.0.001064 (PMC10438812; doi:10.1099/mgen.0.001064)
Supplement: Supplementary material 1 [file mgen-9-1064-s001.xlsx]

## Sheet: Bs_root_A
Final mutation set of Bs_root_A The table shows final mutation set of all sequenced populations. Type of mutations: SNP, single nucleotide polymorphism, DEL, deletion, INS, insertion. T = transfer.
Position	Ref_seq	Mut_seq	Type	SNP type	Gene	Mutation	Function	Locus_tag	DK1042	Lin1A_T5	Lin1A_T10	Lin1A_T17	Lin1A_T20	DK1042	Lin1B_T5	Lin1B_T10	Lin1B_T17	Lin1B_T20	DK1042	Lin1C_T5	Lin1C_T10	Lin1C_T17	Lin1C_T20	DK1042	Lin1D_T5	Lin1D_T10	Lin1D_T17	Lin1D_T20	DK1042	Lin1E_T5	Lin1E_T10	Lin1E_T17	Lin1E_T20
3193	T	---	DEL	---	dnaN/rlbA	intergenic (+80/-51)	Beta sliding clamp/Probable ribosome maturation protein RlbA	B4U62_RS00010/B4U62_RS00015	0	0	0	0	0	0	0	0	0	0	0	0	0	1	0	0	0	0	0	0	0	0	0	0	0
293861	G	A	SNP	nonsynonymous	yccF	G107S (GGC>AGC)	Uncharacterized protein YccF	B4U62_RS01630	0	0	0	0	0	0	0	0	0	0	0	0	0	0	0	0	0	0	0	0.0510859	0	0	0	0	0
310896	C	A	SNP	intergenic	znuB/yceB	intergenic (+10/+28)	High-affinity zinc uptake system membrane protein ZnuB/Uncharacterized protein YceB	B4U62_RS01710/B4U62_RS01715	0	0	0	0	0	0	0	0	0	0	0	0	0	0	0	0	0	0	0	0	0	0	0	0	0.0619164
310917	G	T	SNP	intergenic	znuB/yceB	intergenic (+31/+7)	High-affinity zinc uptake system membrane protein ZnuB/Uncharacterized protein YceB	B4U62_RS01710/B4U62_RS01715	0	0	0	0	0	0	0	0	0	0	0	0.0545664	0	0	0	0	0	0	0.0785699	0	0	0	0	0	0
339161	C	G	SNP	intergenic	nadE/tmrB	intergenic (+12/+38)	NH(3)-dependent NAD(+) synthetase/Tunicamycin resistance protein	B4U62_RS01845/B4U62_RS01850	0	0	0	0	0	0	0	0	0.0883145	0	0	0	0	0	0	0	0	0	0	0	0	0	0	0	0
436137	G	A	SNP	synonymous	ycnB	F453F (TTC>TTT)	Uncharacterized MFS-type transporter YcnB	B4U62_RS02220	0	0	0	0	0	0	0	0	0.0719352	0	0	0	0	0	0	0	0	0	0	0	0	0	0	0	0
463118	C	A	SNP	intergenic	lipC/yczI	intergenic (+5/-168)	Spore germination lipase LipC/Uncharacterized protein YczI	B4U62_RS02365/B4U62_RS02370	0	0	0	0	0	0	0	0	0	0	0	0	0	0	0.0539966	0	0	0	0	0	0	0	0	0	0
478790	C	G	SNP	intergenic	topB/ydaJ	intergenic (+9/-194)	DNA topoisomerase 3/Putative lipoprotein YdaJ	B4U62_RS02440/B4U62_RS02445	0	0	0	0.877069	0.888625	0	0	0	0.394194	0.705715	0	0	0	0	0.502351	0	0	0	0	0	0	0	0	0	0
478876	T	---	DEL	---	topB/ydaJ	intergenic (+95/-108)	DNA topoisomerase 3/Putative lipoprotein YdaJ	B4U62_RS02440/B4U62_RS02445	0	0	0	0	0	0	0	0	0	0	0	0	0	0	0	0	0	0	0	1	0	0	0	0	0
505472	T	G	SNP	nonsynonymous	ydbM	I94S (ATC>AGC)	Putative acyl-CoA dehydrogenase YdbM	B4U62_RS02575	0	0.0721292	0	0	0	0	0	0	0	0	0	0	0	0	0	0	0	0	0	0	0	0	0	0	0
619934	C	T	SNP	nonsynonymous	ydhF	S47N (AGC>AAC)	Uncharacterized protein YdhF	B4U62_RS03275	0	0	0	0	0	0	0	0	0	0	0	0	0	0	0.06461	0	0	0	0	0	0	0	0	0	0
671982	C	G	SNP	intergenic	ydjF/ydjG	intergenic (+12/-54)	Phage shock protein A homolog/Uncharacterized protein YdjG	B4U62_RS03555/B4U62_RS03560	0	0	0	0	0	0	0	0	0	0	0	0	0	0	0	0	0.0660295	0	0	0	0	0	0	0	0
696057	G	T	SNP	intergenic	pbuG/yebC	intergenic (+31/-180)	Guanine/hypoxanthine permease PbuG/Uncharacterized protein YebC	B4U62_RS03660/B4U62_RS03665	0	0	0	0	0	0	0	0	0	0	0	0	0	0	0	0	0	0	0	0	0	0.0793853	0	0	0
724896	G	A	SNP	intergenic	B4U62_RS03795/yerI	intergenic (+30/-132)	---/Uncharacterized protein YerI	B4U62_RS03795/B4U62_RS03800	0	0	0	0	0	0	0	0	0	0	0	0	0	0.0680327	0	0	0	0	0.063468	0	0	0	0	0	0
865275	C	G	SNP	nonsynonymous	chaA	A11G (GCC>GGC)	Ca(2+)/H(+) antiporter ChaA	B4U62_RS04450	0	0	0	0.0800204	0	0	0	0	0	0	0	0	0	0	0	0	0	0	0	0	0	0	0	0	0
885442	G	C	SNP	nonsynonymous	acoR	K549N (AAG>AAC)	Acetoin dehydrogenase operon transcriptional activator AcoR	B4U62_RS04540	0	0	0	0	0	0	0	0	0	0	0	0	0	0	0	0	0	0	0	0	0	0	0	0.0593653	0
953388	G	A	SNP	intergenic	B4U62_RS04955/spo0M	intergenic (+56/+23)	---/Sporulation-control protein spo0M	B4U62_RS04955/B4U62_RS04960	0	0	0	0.0645099	0	0	0	0	0	0	0	0	0	0	0	0	0	0	0	0	0	0	0	0	0
999944	G	A	SNP	nonsynonymous	yhcX	R502K (AGA>AAA)	Hydrolase YhcX	B4U62_RS05220	0	0	0	0	0	0	0	0	0	0	0	0	0	0	0	0	0	0	0.0516992	0	0	0	0	0	0
1029116	T	G	SNP	nonsynonymous	yhdL	K170N (AAA>AAC)	Probable anti-sigma-M factor YhdL	B4U62_RS05350	0	0	0	0	0	0	0	0	0	0	0	0.0537806	0	0	0	0	0	0	0	0	0	0	0	0	0
1060262	G	T	SNP	synonymous	khtU	R66R (CGA>AGA)	K(+)/H(+) antiporter subunit KhtU	B4U62_RS05510	0	0	0	0	0	0	0	0	0	0	0	0	0	0	0.0681086	0	0	0	0	0	0	0	0	0	0
1079776	C	G	SNP	synonymous	ecsC	G106G (GGC>GGG)	Protein EcsC	B4U62_RS05635	0	0	0	0	0.0613108	0	0	0	0	0	0	0	0	0	0	0	0	0	0	0	0	0	0	0	0
1088289	G	C	SNP	nonsynonymous	hemY	A19P (GCC>CCC)	coproporphyrinogen oxidase	B4U62_RS05675	0	0	0	0	0	0	0	0	0	0	0	0	0	0.0650849	0	0	0	0	0	0	0	0	0	0	0
1113538	A	G	SNP	nonsynonymous	hemAT	L140P (CTC>CCC)	Heme-based aerotactic transducer HemAT	B4U62_RS05795	0	0	0	0	0	0	0	0	0	0	0	0	0	0	0	0	0	0	0	0	0	0	0.0780091	0	0.134483
1140579	A	C	SNP	nonsynonymous	addA	K245N (AAA>AAC)	ATP-dependent helicase/nuclease subunit A	B4U62_RS05920	0	0	0	0	0	0	0	0.0615711	0	0	0	0	0	0	0	0	0	0	0	0	0	0	0	0	0
1140579	A	G	SNP	synonymous	addA	K245K (AAA>AAG)	ATP-dependent helicase/nuclease subunit A	B4U62_RS05920	0	0	0	0.0531788	0.105614	0	0.0524931	0	0	0	0	0	0	0	0.0786119	0	0	0.0567756	0.123959	0	0	0	0	0.0958261	0
1209097	G	A	SNP	nonsynonymous	fabHA	E282K (GAA>AAA)	3-oxoacyl-[acyl-carrier-protein] synthase 3 protein 1	B4U62_RS06280	0	0	0	0	0	0	0	0	0.0572791	0	0	0	0	0	0	0	0	0	0	0	0	0	0	0	0
1229762	C	A	SNP	nonsynonymous	B4U62_RS22745	G38V (GGT>GTT)	---	B4U62_RS22745	0	0	0	0	0	0	0	0	0	0	0	0	0	0.0767493	0	0	0	0	0	0	0	0	0	0	0
1253213	C	G	SNP	synonymous	B4U62_RS06530	G26G (GGC>GGG)	---	B4U62_RS06530	0	0	0	0	0	0	0	0	0	0	0	0	0	0	0	0	0	0	0.1273	0	0	0	0	0	0
1256595	A	G	SNP	synonymous	yjcF	A99A (GCT>GCC)	Uncharacterized N-acetyltransferase YjcF	B4U62_RS06550	0	0	0	0	0	0	0	0	0	0	0	0	0	0	0	0	0	0	0	0	0	0	0.0750318	0	0
1280514	G	C	SNP	nonsynonymous	ctaB1	L8V (CTA>GTA)	Protoheme IX farnesyltransferase 1	B4U62_RS06700	0	0	0	0	0	0	0	0	0	0.0738969	0	0	0	0	0	0	0	0	0	0	0	0	0	0	0
1280514	G	A	SNP	synonymous	ctaB1	L8L (CTA>TTA)	Protoheme IX farnesyltransferase 1	B4U62_RS06700	0	0	0.0875854	0	0	0	0	0	0	0	0	0	0	0	0	0	0	0	0	0	0	0	0	0	0
1318531	C	A	SNP	intergenic	xlyB/yjqA	intergenic (+10/+30)	N-acetylmuramoyl-L-alanine amidase XlyB/Uncharacterized protein YjqA	B4U62_RS06895/B4U62_RS06900	0	0	0.0858893	0	0	0	0	0	0	0	0	0	0	0	0.0724492	0	0	0	0	0	0	0	0	0	0
1388724	G	C	SNP	nonsynonymous	ykoC	A48G (GCC>GGC)	Putative HMP/thiamine permease protein YkoC	B4U62_RS07305	0	0	0	0	0	0	0	0	0	0	0	0	0	0	0.0706735	0	0	0	0	0	0	0	0	0	0
1434992	C	G	SNP	nonsynonymous	motA	A96P (GCT>CCT)	Motility protein A	B4U62_RS07555	0	0	0	0	0	0	0	0	0	0	0	0	0	0	0	0	0	0	0	0	0	0	0	0	0.0819907
1499701	C	A	SNP	intergenic	moaD/yknU	intergenic (+5/-219)	Molybdopterin synthase sulfur carrier subunit/Uncharacterized ABC transporter ATP-binding protein YknU	B4U62_RS07895/B4U62_RS07900	0	0	0	0	0	0	0	0	0	0	0	0	0	0	0	0	0	0	0.0803013	0	0	0	0	0	0
1523121	G	A	SNP	intergenic	adeC/rnjA	intergenic (+6/+28)	Adenine deaminase/Ribonuclease J1	B4U62_RS08000/B4U62_RS08005	0	0	0	0	0	0	0	0	0	0	0	0	0	0	0	0	0	0	0	0.0530715	0	0	0	0	0
1684181	G	T	SNP	nonsynonymous	topA	A164S (GCA>TCA)	DNA topoisomerase 1	B4U62_RS08815	0	0	0	0	0	0	0	0	0	0	0	0	0	0	0	0	0	0	0	0	0	0	0	0	0.0890965
1691215	T	C	SNP	intergenic	codY/flgB	intergenic (+286/-94)	GTP-sensing transcriptional pleiotropic repressor CodY/Flagellar basal body rod protein FlgB	B4U62_RS08840/B4U62_RS08845	0	0	0	0	0	0	0.106308	0	0.0647826	0	0	0	0	0	0	0	0	0	0	0	0	0	0	0	0
1691236	A	T	SNP	intergenic	codY/flgB	intergenic (+307/-73)	GTP-sensing transcriptional pleiotropic repressor CodY/Flagellar basal body rod protein FlgB	B4U62_RS08840/B4U62_RS08845	0	0	0.204448	0	0	0	0	0	0	0	0	0	0	0	0	0	0	0	0	0	0	0.0540929	0	0	0
1694122	G	T	SNP	nonsynonymous	fliF	W532C (TGG>TGT)	Flagellar M-ring protein	B4U62_RS08860	0	0	0	0	0	0	0	0	0	0	0	0	0	0	0	0	0	0	0	0	0	0	0	0	0.0587044
1696818	C	A	SNP	nonsynonymous	fliI	T304K (ACG>AAG)	Flagellum-specific ATP synthase	B4U62_RS08875	0	0	0	0.890199	0.895708	0	0	0	0.395721	0.702385	0	0	0	0	0.492465	0	0	0	0	0	0	0	0	0	0
1706116	CAGTGCAGATTGCCG	---	DEL	---	fliR	coding (266-280/780 nt)	Flagellar biosynthetic protein FliR	B4U62_RS08945	0	0	0	0	0	0	0	0	0	0	0	0	0	0	0	0	0	0	0	0.151799	0	0	0	0	0.067473
1707665	G	C	INS	---	flhB	coding (1036/1083 nt)	Flagellar biosynthetic protein FlhB	B4U62_RS08950	0	0.309391	0.102936	0	0	0	0.231956	0	0	0	0	0.199997	0.152282	0	0	0	0.248674	0.0860186	0	0.282827	0	0.342592	0	0	0.200933
1760297	A	G	SNP	nonsynonymous	ymfI	I205V (ATC>GTC)	Uncharacterized oxidoreductase YmfI	B4U62_RS09190	0	0	0	0	0	0	0	0.0580678	0	0	0	0	0	0	0	0	0	0	0	0	0	0	0	0	0
1857624	C	G	SNP	nonsynonymous	pksR	P2235A (CCT>GCT)	Polyketide synthase PksR	B4U62_RS09365	0	0	0	0	0	0	0	0	0	0	0	0	0	0	0	0	0	0	0.0686083	0	0	0	0	0	0
2100111	C	A	SNP	intergenic	yozO/yozC	intergenic (-288/+69)	Uncharacterized protein YozO/Uncharacterized protein YozC	B4U62_RS10520/B4U62_RS10525	0	0	0	0	0	0	0	0	0	0	0	0	0	0	0	0	0	0	0	0	0	0	0	0	0.0783577
2316750	C	A	SNP	nonsynonymous	ypbQ	V79L (GTA>TTA)	Uncharacterized protein YpbQ	B4U62_RS11980	0	0	0	0.0867839	0.0652499	0	0	0	0	0	0	0	0	0	0	0	0	0	0	0	0	0	0	0	0
2339897	G	C	SNP	nonsynonymous	yppC	D299E (GAC>GAG)	Uncharacterized protein YppC	B4U62_RS12120	0	0	0	0	0	0	0	0	0	0	0	0	0	0	0	0	0	0	0	0	0	0	0	0	0.0556059
2461375	C	A	SNP	nonsynonymous	yqkD	P230T (CCG>ACG)	Uncharacterized protein YqkD	B4U62_RS12820	0	0	0.106927	0	0	0	0	0	0	0	0	0	0	0	0	0	0	0	0	0	0	0	0	0	0
2552476	G	T	SNP	nonsynonymous	sinI	A4S (GCA>TCA)	Protein SinI	B4U62_RS13300	0	0	0	0	0	0	0	0	0	0	0	0	0	0	0.085115	0	0	0	0	0	0	0	0	0	0
2552838	C	A	SNP	nonsynonymous	sinR	D55E (GAC>GAA)	HTH-type transcriptional regulator SinR	B4U62_RS13305	0	0	0	0	0	0	0	0	0	0	0	0	0	0	0.0609183	0	0	0	0	0	0	0	0	0	0
2552841	C	G	SNP	synonymous	sinR	V56V (GTC>GTG)	HTH-type transcriptional regulator SinR	B4U62_RS13305	0	0	0	0	0	0	0	0	0	0	0	0	0	0	0.0895443	0	0	0	0	0	0	0	0	0	0
2552926	G	A	SNP	nonsynonymous	sinR	A85T (GCG>ACG)	HTH-type transcriptional regulator SinR	B4U62_RS13305	0	0	0	0	0.072855	0	0	0	0	0	0	0	0	0	0	0	0	0	0	0	0	0	0.099874	0	0
2552960	G	T	SNP	nonsynonymous	sinR	R96L (CGT>CTT)	HTH-type transcriptional regulator SinR	B4U62_RS13305	0	0	0	0	0	0	0.109834	0.704103	0.286901	0.0609336	0	0	0.144081	0.141044	0	0	0	0.149799	0.172831	0	0	0	0.276287	0.234444	0
2553079	G	C	SNP	intergenic	sinR/tasA	intergenic (+70/+23)	HTH-type transcriptional regulator SinR/Major biofilm matrix component	B4U62_RS13305/B4U62_RS13310	0	0	0	0	0	0	0	0	0	0	0	0	0	0.116187	0	0	0	0	0	0	0	0	0	0	0
2555311	T	C	SNP	intergenic	tapA/yqzG	intergenic (-43/-229)	TasA anchoring/assembly protein/Uncharacterized protein YqzG	B4U62_RS13320/B4U62_RS13325	0	0	0	0	0	0	0	0	0	0.0696502	0	0	0	0	0	0	0	0	0	0	0	0	0	0	0
2578188	A	G	SNP	nonsynonymous	pstBA	S216P (TCA>CCA)	phosphate ABC transporter ATP-binding protein	B4U62_RS13490	0	0	0	0.871222	0.841823	0	0	0	0.43996	0.731215	0	0	0	0	0.539778	0	0	0	0	0	0	0	0	0	0
2627594	A	G	SNP	synonymous	dnaK	R125R (CGT>CGC)	Chaperone protein DnaK	B4U62_RS13750	0	0	0	0	0	0	0	0.0724292	0	0	0	0	0	0	0	0	0	0	0	0	0	0	0	0	0
2643961	T	G	SNP	nonsynonymous	nadD	K132T (AAG>ACG)	Nicotinate-nucleotide adenylyltransferase	B4U62_RS13840	0	0	0	0	0	0	0	0	0	0	0	0	0	0	0	0	0	0	0.0805583	0	0	0	0	0	0
2648570	C	A	SNP	nonsynonymous	yqeF	G35C (GGC>TGC)	Uncharacterized lipoprotein YqeF	B4U62_RS13870	0	0	0	0	0.0740433	0	0	0	0	0	0	0	0	0	0	0	0	0	0	0	0	0	0	0	0
2840800	G	C	SNP	intergenic	yrzF/B4U62_RS22895	intergenic (+25/+21)	Putative serine/threonine-protein kinase YrzF/---	B4U62_RS14995/B4U62_RS22895	0	0	0	0	0	0	0	0	0	0	0	0.0607734	0	0	0	0	0	0	0	0	0	0	0	0	0
2913644	A	G	SNP	intergenic	trxA/abf2	intergenic (-289/+34)	Thioredoxin/Intracellular exo-alpha-L-arabinofuranosidase 2	B4U62_RS15370/B4U62_RS15380	0	0	0	0	0	0	0	0	0	0	0	0.0587368	0	0	0	0	0	0	0	0	0	0	0	0	0
3011848	T	C	SNP	nonsynonymous	argH	S436G (AGC>GGC)	Argininosuccinate lyase	B4U62_RS15855	0	0	0	0	0	0	0	0	0	0	0	0	0	0	0	0	0	0	0	0	0	0	0	0	0.0717292
3020215	T	C	SNP	nonsynonymous	sppA	N284D (AAC>GAC)	Putative signal peptide peptidase SppA	B4U62_RS15905	0	0	0	0	0	0	0	0	0	0	0	0	0	0	0	0	0	0	0	0.0513921	0	0	0	0	0
3056834	G	A	SNP	intergenic	ytzB/malS	intergenic (+21/+32)	Uncharacterized protein YtzB/Probable NAD-dependent malic enzyme 3	B4U62_RS16080/B4U62_RS16085	0	0	0	0	0	0	0	0.0848875	0	0	0	0	0	0	0	0	0	0	0	0	0	0	0	0	0
3056855	G	T	SNP	intergenic	ytzB/malS	intergenic (+42/+11)	Uncharacterized protein YtzB/Probable NAD-dependent malic enzyme 3	B4U62_RS16080/B4U62_RS16085	0	0	0	0	0	0	0	0	0	0	0	0	0	0	0.067121	0	0	0	0	0	0	0	0	0	0
3137007	C	G	SNP	nonsynonymous	ytkA	D129H (GAC>CAC)	Uncharacterized protein YtkA	B4U62_RS16465	0	0	0	0	0	0	0	0	0	0	0	0	0	0	0	0	0	0	0	0	0	0	0	0.0567942	0
3258872	TCAATATA	---	DEL	---	yuxH	coding (403-410/1230 nt)	Uncharacterized protein YuxH	B4U62_RS17165	0	0	0	0	0	0	0	0	0	0	0	0	0	0	0	0	0	0	0.243404	0.68193	0	0	0	0.194209	0.335468
3258936	C	A	SNP	nonsynonymous	yuxH	D116Y (GAT>TAT)	Uncharacterized protein YuxH	B4U62_RS17165	0	0	0	0.816529	0.907757	0	0	0	0.419842	0.75715	0	0	0	0	0.543643	0	0	0	0	0	0	0	0	0	0
3302608	G	A	SNP	intergenic	yumC/yuzG	intergenic (+9/+30)	Ferredoxin--NADP reductase 2/Uncharacterized protein YuzG	B4U62_RS17345/B4U62_RS17350	0	0	0	0	0	0	0	0	0	0.0590234	0	0	0	0	0	0	0	0	0	0	0	0	0	0	0
3335776	G	C	SNP	nonsynonymous	pucE	S171C (TCC>TGC)	Probable xanthine dehydrogenase subunit E	B4U62_RS17530	0	0	0	0	0	0	0	0	0	0	0	0	0	0	0	0	0	0	0	0	0	0	0	0	0.0700669
3523537	G	C	SNP	nonsynonymous	epsF	S301W (TCG>TGG)	Putative glycosyltransferase EpsF	B4U62_RS18510	0	0	0	0	0	0	0	0	0	0.0626302	0	0	0	0	0	0	0	0	0	0	0	0	0	0	0
3557176	G	C	SNP	synonymous	bbmA	V170V (GTC>GTG)	Intracellular maltogenic amylase	B4U62_RS18670	0	0	0	0	0	0	0.0535827	0	0	0	0	0	0	0	0	0	0	0	0	0	0	0	0	0	0
3571979	G	C	SNP	nonsynonymous	yvcJ	Q142E (CAA>GAA)	Nucleotide-binding protein YvcJ	B4U62_RS18750	0	0	0	0	0	0	0	0	0	0	0	0	0	0	0	0	0	0	0	0.0973506	0	0	0	0	0
3599860	G	C	SNP	nonsynonymous	yvnB	S688W (TCG>TGG)	Uncharacterized protein YvnB	B4U62_RS18885	0	0	0	0	0	0	0	0	0	0	0	0	0	0.0615854	0	0	0	0	0	0	0	0	0	0	0
3673098	C	A	SNP	nonsynonymous	yvzE	D37E (GAC>GAA)	UTP--glucose-1-phosphate uridylyltransferase	B4U62_RS19240	0	0	0	0	0	0	0	0	0	0	0	0	0	0	0	0	0	0	0	0.0607624	0	0	0	0	0
3673101	A	T	SNP	synonymous	yvzE	T38T (ACA>ACT)	UTP--glucose-1-phosphate uridylyltransferase	B4U62_RS19240	0	0	0	0	0	0	0	0	0	0	0	0	0	0	0	0	0	0	0	0.0616584	0	0	0	0	0
3673121	C	T	SNP	nonsynonymous	yvzE	T45M (ACG>ATG)	UTP--glucose-1-phosphate uridylyltransferase	B4U62_RS19240	0	0	0	0	0	0	0	0	0	0	0	0	0	0	0	0	0	0	0	0.11283	0	0	0	0	0.0520949
3764173	A	C	SNP	nonsynonymous	mta	*258E (TAA>GAA)	HTH-type transcriptional activator mta	B4U62_RS19715	0	0	0	0.0901456	0	0	0.0674386	0	0	0	0	0	0	0	0	0	0	0	0	0	0	0	0	0	0
3774662	G	C	SNP	intergenic	ywmE/ywmD	intergenic (-61/+33)	Uncharacterized protein YwmE/Uncharacterized protein YwmD	B4U62_RS19790/B4U62_RS19795	0	0	0	0	0	0	0	0	0	0	0	0	0	0	0.0599694	0	0	0	0	0	0	0	0	0	0
3834675	T	C	SNP	nonsynonymous	argS	E229G (GAA>GGA)	Arginine--tRNA ligase	B4U62_RS20105	0	0	0.0707669	0	0	0	0	0	0	0	0	0	0	0	0	0	0	0	0	0	0	0	0	0	0
3922874	A	T	SNP	nonsynonymous	ywcC	Y44N (TAC>AAC)	Uncharacterized HTH-type transcriptional regulator YwcC	B4U62_RS20565	0	0	0.146995	0	0	0	0	0	0	0	0	0	0	0	0	0	0	0	0	0	0	0	0	0	0
3949969	C	A	SNP	intergenic	ywaD/ywaC	intergenic (+8/+22)	Aminopeptidase YwaD/GTP pyrophosphokinase YwaC	B4U62_RS20695/B4U62_RS20700	0	0.0788717	0	0	0	0	0	0	0	0	0	0	0	0.0711088	0	0	0	0	0.0971556	0	0	0	0	0	0
3949984	G	C	SNP	intergenic	ywaD/ywaC	intergenic (+23/+7)	Aminopeptidase YwaD/GTP pyrophosphokinase YwaC	B4U62_RS20695/B4U62_RS20700	0	0	0	0	0	0	0	0	0	0	0	0	0.0516047	0	0	0	0	0	0	0	0	0	0	0	0
4052077	C	G	SNP	nonsynonymous	deoC	D79H (GAC>CAC)	Deoxyribose-phosphate aldolase	B4U62_RS21190	0	0	0	0	0	0	0	0	0	0	0	0	0	0	0	0	0	0	0	0	0	0	0	0.0617185	0
4063695	C	A	SNP	intergenic	yxeI/yxeH	intergenic (-128/+27)	Uncharacterized protein YxeI/Putative phosphatase YxeH	B4U62_RS21250/B4U62_RS21255	0	0	0	0	0	0	0	0	0	0	0	0	0	0	0.0550303	0	0	0	0	0	0	0	0	0	0
4153648	G	T	SNP	nonsynonymous	walK	Q27K (CAA>AAA)	Sensor histidine kinase WalK	B4U62_RS21715	0	0	0	0	0	0	0	0	0	0	0	0	0	0	0	0	0	0	0	0	0	0	0	0.213334	0

## Sheet: Bs_root_T
Final mutation set of Bs_root_T The table shows final mutation set of all sequenced populations. Type of mutations: SNP, single nucleotide polymorphism, DEL, deletion, INS, insertion, AMP, duplication. T = transfer
Position	Ref_seq	Mut_seq	Type	SNP type	Gene	Mutation	Function	Locus_tag	DK1042	Lin2A_T5	Lin2A_T10	Lin2A_T17	Lin2A_T20	DK1042	Lin2B_T5	Lin2B_T10	Lin2B_T17	Lin2B_T20	DK1042	Lin2C_T5	Lin2C_T10	Lin2C_T17	Lin2C_T20	DK1042	Lin2D_T5	Lin2D_T10	Lin2D_T17	Lin2D_T20	DK1042	Lin2E_T10	Lin2E_T17	Lin2E_T20
43710	C	T	SNP	synonymous	yazA	Y9Y (TAC>TAT)	UPF0213 protein YazA	B4U62_RS00235	0	0	0.0610437	0	0	0	0	0	0	0	0	0	0	0	0	0	0	0	0	0	0	0	0	0
294629	C	A	SNP	intergenic	yccF/natK	intergenic (+10/+30)	Uncharacterized protein YccF/Sensor histidine kinase NatK	B4U62_RS01630/B4U62_RS01635	0	0	0	0	0	0	0	0	0.0679383	0	0	0	0	0	0	0	0	0	0	0	0	0	0	0
326844	G	T	SNP	intergenic	ycgA/ycgB	intergenic (+29/-87)	Uncharacterized protein YcgA/Uncharacterized protein YcgB	B4U62_RS01790/B4U62_RS01795	0	0	0	0.0912347	0	0	0	0	0	0	0	0	0	0	0	0	0	0	0	0	0	0	0	0
658870	G	C	SNP	pseudogene	B4U62_RS22610	pseudogene (394/409 nt)	---	B4U62_RS22610	0	0	0	0	0	0	0	0	0	0	0	0	0	0	0	0	0	0	0	0	0	0	0	0.135338
671999	G	C	SNP	intergenic	ydjF/ydjG	intergenic (+29/-37)	Phage shock protein A homolog/Uncharacterized protein YdjG	B4U62_RS03555/B4U62_RS03560	0	0	0	0	0	0	0	0	0	0	0	0	0	0	0	0	0	0	0	0	0	0	0	0.0667291
748949	C	T	SNP	nonsynonymous	yeeF	G219S (GGC>AGC)	Putative ribonuclease YeeF	B4U62_RS03890	0	0.0504303	0	0	0	0	0	0	0	0	0	0	0	0	0	0	0	0	0	0	0	0	0	0
951851	A	G	SNP	noncoding	B4U62_RS04890	noncoding (26/72 nt)	---	B4U62_RS04890	0	0	0	0	0	0	0	0	0	0	0	0	0	0	0	0	0.11762	0.149645	0	0	0	0	0	0
988213	T	C	SNP	nonsynonymous	tcyP	L397P (CTT>CCT)	L-cystine uptake protein TcyP	B4U62_RS05165	0	0	0	0	0	0	0	0	0	0	0	0	0	0	0	0	0	0	0	0	0	0.11847	0	0
1088317	T	A	SNP	nonsynonymous	hemY	I28N (ATC>AAC)	coproporphyrinogen oxidase	B4U62_RS05675	0	0	0	0	0	0	0	0	0	0	0	0	0	0	0	0	0	0	0	0	0	0.0539846	0	0
1090251	G	C	SNP	nonsynonymous	yhgD	M153I (ATG>ATC)	Uncharacterized HTH-type transcriptional regulator YhgD	B4U62_RS05680	0	0	0	0	0	0	0	0	0	0.0631361	0	0	0	0	0	0	0	0	0	0	0	0	0	0
1099581	G	T	SNP	nonsynonymous	lplJ	G129C (GGC>TGC)	Lipoate-protein ligase LplJ	B4U62_RS05730	0	0	0	0	0	0	0	0	0	0	0	0	0	0	0	0	0	0	0	0	0	0.0824475	0	0
1113538	A	G	SNP	nonsynonymous	hemAT	L140P (CTC>CCC)	Heme-based aerotactic transducer HemAT	B4U62_RS05795	0	0	0	0	0.0818434	0	0	0	0	0.0647783	0	0	0	0	0	0	0	0	0	0.0609994	0	0	0	0
1140579	A	G	SNP	synonymous	addA	K245K (AAA>AAG)	ATP-dependent helicase/nuclease subunit A	B4U62_RS05920	0	0	0	0.0559402	0.056715	0	0	0.0653787	0.0642204	0	0	0	0	0	0	0	0	0	0	0.0616703	0	0	0	0
1164090	T	G	SNP	nonsynonymous	degA	V302G (GTC>GGC)	HTH-type transcriptional regulator DegA	B4U62_RS06025	0	0	0	0	0	0	0	0	0	0	0	0	0	0	0	0	0	0.091475	0	0	0	0	0	0
1256595	A	G	SNP	synonymous	yjcF	A99A (GCT>GCC)	Uncharacterized N-acetyltransferase YjcF	B4U62_RS06550	0	0	0	0	0	0	0	0	0	0	0	0	0	0	0	0	0	0	0	0	0	0	0.0636024	0
1278094	T	C	SNP	nonsynonymous	yjdI	L126P (CTT>CCT)	Putative Cys-tRNA(Pro)/Cys-tRNA(Cys) deacylase YjdI	B4U62_RS06680	0	0	0	0	0	0	0	0.0684628	0	0	0	0	0	0	0	0	0	0	0	0	0	0	0	0
1280514	G	C	SNP	nonsynonymous	ctaB1	L8V (CTA>GTA)	Protoheme IX farnesyltransferase 1	B4U62_RS06700	0	0	0	0	0	0	0	0	0	0	0	0.0773935	0	0	0	0	0	0	0	0	0	0	0	0
1290684	A	T	SNP	intergenic	yjhB/yjiA	intergenic (+8/+23)	Putative ADP-ribose pyrophosphatase YjhB/Uncharacterized protein YjiA	B4U62_RS06755/B4U62_RS06760	0	0	0	0	0.05791	0	0	0	0	0	0	0	0	0	0	0	0	0	0	0	0	0	0	0
1318531	C	G	SNP	intergenic	xlyB/yjqA	intergenic (+10/+30)	N-acetylmuramoyl-L-alanine amidase XlyB/Uncharacterized protein YjqA	B4U62_RS06895/B4U62_RS06900	0	0	0	0	0	0	0	0	0.0627384	0	0	0	0	0	0	0	0	0	0	0	0	0	0	0
1499719	T	C	SNP	intergenic	moaD/yknU	intergenic (+23/-201)	Molybdopterin synthase sulfur carrier subunit/Uncharacterized ABC transporter ATP-binding protein YknU	B4U62_RS07895/B4U62_RS07900	0	0	0	0	0	0	0	0	0	0	0	0	0	0	0	0	0.0605621	0	0	0	0	0	0	0
1513126	C	G	SNP	nonsense	ykpA	Y241* (TAC>TAG)	Uncharacterized ABC transporter ATP-binding protein YkpA	B4U62_RS07955	0	0	0	0	0	0	0	0	0	0	0	0	0	0	0	0	0	0	0	0	0	0	0	0.0598068
1513813	A	---	DEL	---	ykpA	coding (1410/1623 nt)	Uncharacterized ABC transporter ATP-binding protein YkpA	B4U62_RS07955	0	0	0	0	0.0760183	0	0	0	0	0	0	0	0	0	0	0	0	0	0	0	0	0	0	0
1694091	C	A	SNP	nonsynonymous	fliF	P522Q (CCG>CAG)	Flagellar M-ring protein	B4U62_RS08860	0	0	0	0	0	0	0	0	0	0	0	0	0	0	0	0	0	0.104303	0.744088	0.0954523	0	0	0.74105	0.0686483
1694122	G	T	SNP	nonsynonymous	fliF	W532C (TGG>TGT)	Flagellar M-ring protein	B4U62_RS08860	0	0	0	0	0	0	0	0	0	0	0	0	0	0.333594	0.305106	0	0	0	0	0	0	0	0	0
1694193	C	A	SNP	nonsynonymous	fliG	A15E (GCA>GAA)	Flagellar motor switch protein FliG	B4U62_RS08865	0	0	0	0	0	0	0	0.0500817	0	0	0	0	0	0	0	0	0	0	0	0	0	0	0	0
1694217	G	T	SNP	nonsynonymous	fliG	G23V (GGG>GTG)	Flagellar motor switch protein FliG	B4U62_RS08865	0	0	0	0	0	0	0	0	0	0	0	0	0	0	0	0	0	0	0	0	0	0	0	0.246444
1694232	C	A	SNP	nonsynonymous	fliG	A28D (GCT>GAT)	Flagellar motor switch protein FliG	B4U62_RS08865	0	0	0	0	0	0	0	0	0	0	0	0	0	0	0.0573792	0	0	0	0	0	0	0	0	0
1701049	G	T	SNP	synonymous	swrD	M1M (ATG>ATT)	Swarming motility protein SwrD	B4U62_RS08905	0	0	0	0	0	0	0	0	0	0.0687337	0	0	0	0	0	0	0	0	0	0	0	0	0	0
1701844	C	G	SNP	nonsynonymous	fliM	R44G (CGT>GGT)	Flagellar motor switch protein FliM	B4U62_RS08915	0	0	0	0	0	0	0	0	0	0	0	0	0	0	0	0	0	0	0	0	0	0	0	0.188287
1702655	G	T	SNP	nonsynonymous	fliM	R314L (CGA>CTA)	Flagellar motor switch protein FliM	B4U62_RS08915	0	0	0	0	0	0	0	0	0	0	0	0	0	0.05054	0	0	0	0	0	0	0	0	0	0
1702845	C	T	SNP	nonsynonymous	fliY	S48L (TCA>TTA)	Flagellar motor switch phosphatase FliY	B4U62_RS08920	0	0	0	0.174994	0.502614	0	0	0	0	0.435416	0	0	0	0	0	0	0	0	0	0.38502	0	0	0	0
1702850	G	T	SNP	nonsynonymous	fliY	G50C (GGC>TGC)	Flagellar motor switch phosphatase FliY	B4U62_RS08920	0	0	0	0	0	0	0	0	0	0	0	0	0	0	0	0	0	0	0	0	0	0.233663	0.0523882	0
1707665	G	C	INS	---	flhB	coding (1036/1083 nt)	Flagellar biosynthetic protein FlhB	B4U62_RS08950	0	0	0	0	0	0	0.0594573	0.434146	0.316064	0.214658	0	0	0	0.231956	0.190215	0	0	0	0.211427	0.186602	0	0	0	0.0631557
1717215	C	A	SNP	nonsynonymous	sigD	T231K (ACG>AAG)	RNA polymerase sigma-D factor	B4U62_RS08995	0	0.188598	0.448259	0	0.130937	0	0	0.203748	0	0	0	0	0.278566	0	0.134136	0	0	0.164883	0	0.0732636	0	0.103437	0	0.0955205
1774139	A	G	SNP	nonsynonymous	miaB	E422G (GAA>GGA)	tRNA-2-methylthio-N(6)-dimethylallyladenosine synthase	B4U62_RS09255	0	0	0	0	0.0684366	0	0	0	0	0	0	0	0	0	0	0	0	0	0	0	0	0	0	0
1968943	G	C	SNP	synonymous	ppsD	A1982A (GCC>GCG)	Plipastatin synthase subunit D	B4U62_RS09960	0	0	0	0	0	0	0.0629554	0	0	0	0	0	0	0	0	0	0	0	0	0	0	0	0	0
2145310	C	T	SNP	synonymous	yodT	L138L (TTG>TTA)	Uncharacterized aminotransferase YodT	B4U62_RS10770	0	0	0	0	0	0	0	0	0	0	0	0	0	0	0	0	0	0	0	0	0	0.261282	0.118788	0.460307
2224501	G	GCC	INS	---	yonO	coding (1896/2520 nt)	DNA-directed RNA polymerase YonO	B4U62_RS11450	0	0	0	0	0	0	0.0506252	0	0	0	0	0	0	0	0	0	0	0	0	0	0	0	0	0
2251076	G	A	SNP	nonsynonymous	yomI	A631T (GCT>ACT)	SPbeta prophage-derived uncharacterized transglycosylase YomI	B4U62_RS11615	0	0	0	0	0	0	0	0.151817	0	0	0	0	0.0565286	0	0.0508718	0	0	0	0	0	0	0	0	0
2499008	C	A	SNP	nonsynonymous	bfmBAB	V31L (GTA>TTA)	2-oxoisovalerate dehydrogenase subunit beta	B4U62_RS13025	0	0	0	0	0	0	0	0	0	0	0	0	0	0.25608	0.107304	0	0	0	0	0	0	0	0	0
2552926	G	A	SNP	nonsynonymous	sinR	A85T (GCG>ACG)	HTH-type transcriptional regulator SinR	B4U62_RS13305	0	0.0554061	0.0719051	0	0	0	0	0	0	0	0	0	0	0	0	0	0	0	0	0	0	0	0	0
2552996	A	C	SNP	nonsynonymous	sinR	Q108P (CAA>CCA)	HTH-type transcriptional regulator SinR	B4U62_RS13305	0	0	0	0	0	0	0	0	0	0.0671144	0	0	0	0	0	0	0	0	0	0	0	0	0	0
2555311	T	C	SNP	intergenic	tapA/yqzG	intergenic (-43/-229)	TasA anchoring/assembly protein/Uncharacterized protein YqzG	B4U62_RS13320/B4U62_RS13325	0	0	0	0	0	0	0	0	0	0.0765033	0	0	0	0	0	0	0	0	0	0	0	0	0	0
2555980	T	C	SNP	synonymous	yqzE	K36K (AAA>AAG)	Uncharacterized protein YqzE	B4U62_RS13330	0	0	0	0.0568566	0	0	0	0	0	0	0	0	0	0	0	0	0	0	0	0	0	0	0	0
2795332	T	C	SNP	nonsynonymous	trmR	N141S (AAC>AGC)	tRNA 5-hydroxyuridine methyltransferase	B4U62_RS14765	0	0	0	0	0	0	0	0.103538	0	0	0	0	0	0	0	0	0	0	0	0	0	0	0	0
2920210	A	G	SNP	nonsynonymous	lcfA	Y46H (TAT>CAT)	Long-chain-fatty-acid--CoA ligase	B4U62_RS15405	0	0	0.165553	0.297031	0.106264	0	0	0	0.27929	0.0863609	0	0	0.0544519	0.117291	0	0	0	0	0	0	0	0	0	0
2989846	G	C	SNP	intergenic	accD/ytsJ	intergenic (-264/+71)	Acetyl-coenzyme A carboxylase carboxyl transferase subunit beta/Probable NAD-dependent malic enzyme 4	B4U62_RS15730/B4U62_RS15735	0	0	0	0	0	0	0	0	0	0	0	0	0	0	0	0	0.0948658	0	0	0	0	0	0	0
2992738	C	G	SNP	synonymous	dnaE	R632R (CGG>CGC)	DNA polymerase III subunit alpha	B4U62_RS15740	0	0	0	0	0	0	0.0692616	0	0	0	0	0	0	0	0	0	0	0	0	0	0	0	0	0
3056834	G	A	SNP	intergenic	ytzB/malS	intergenic (+21/+32)	Uncharacterized protein YtzB/Probable NAD-dependent malic enzyme 3	B4U62_RS16080/B4U62_RS16085	0	0	0	0	0	0	0	0	0	0	0	0.0716548	0	0	0	0	0	0	0	0	0	0	0	0
3056856	C	G	SNP	intergenic	ytzB/malS	intergenic (+43/+10)	Uncharacterized protein YtzB/Probable NAD-dependent malic enzyme 3	B4U62_RS16080/B4U62_RS16085	0	0	0	0	0	0	0	0	0	0.0572119	0	0	0	0	0	0	0	0	0	0	0	0	0	0
3201574	G	A	SNP	synonymous	yulB	I82I (ATC>ATT)	Uncharacterized HTH-type transcriptional regulator YulB	B4U62_RS16875	0	0	0	0	0	0	0	0	0	0	0	0	0.17474	0.468482	0.343824	0	0	0.127879	0.74333	0.153438	0	0.368551	0.77487	0.0900311
3258872	TCAATATA	---	DEL	---	yuxH	coding (403-410/1230 nt)	Uncharacterized protein YuxH	B4U62_RS17165	0	0	0	0	0	0	0	0.287454	0.428434	0.191769	0	0	0	0.189293	0.164985	0	0	0	0.171435	0.307182	0	0	0.0951447	0.0671512
3335776	G	C	SNP	nonsynonymous	pucE	S171C (TCC>TGC)	Probable xanthine dehydrogenase subunit E	B4U62_RS17530	0	0	0	0	0	0	0	0.058198	0	0	0	0	0	0	0	0	0	0	0	0	0	0	0	0
3432770	C	T	SNP	synonymous	cysJ	G467G (GGG>GGA)	Sulfite reductase [NADPH] flavoprotein alpha-component	B4U62_RS18065	0	0	0	0	0	0	0	0	0	0	0	0	0	0	0	0	0	0.0982652	0	0	0	0	0	0
3508670	C	A	SNP	intergenic	cycB/ganR	intergenic (-139/+2)	Cyclodextrin-binding protein/HTH-type transcriptional regulator GanR	B4U62_RS18435/B4U62_RS18440	0	0	0	0.202706	0.1121	0	0	0	0	0	0	0	0	0	0	0	0	0	0	0	0	0	0	0
3532297	C	G	SNP	synonymous	B4U62_RS18550	P59P (CCC>CCG)	---	B4U62_RS18550	0	0	0	0	0	0	0	0	0	0	0	0.0594234	0	0	0	0	0	0	0	0	0	0	0	0
3532325	G	T	SNP	intergenic	B4U62_RS18550/padC	intergenic (+13/+14)	---/Phenolic acid decarboxylase PadC	B4U62_RS18550/B4U62_RS18555	0	0	0	0	0	0	0	0	0	0	0	0	0	0	0	0	0	0	0	0.120183	0	0	0	0
3620351	G	C	SNP	intergenic	yvkA/minJ	intergenic (+40/+8)	Uncharacterized MFS-type transporter YvkA/Cell division topological determinant MinJ	B4U62_RS18970/B4U62_RS18975	0	0	0	0	0.101956	0	0	0	0	0	0	0	0	0	0	0	0	0	0	0	0	0	0	0
3635358	C	A	SNP	nonsynonymous	hag	G186C (GGT>TGT)	Flagellin	B4U62_RS19050	0	0	0	0.180195	0.0918303	0	0	0	0	0	0	0	0	0	0	0	0	0	0	0	0	0.259965	0.093071	0.490614
3635439	78-bp	---	AMP	---	hag	coding (398-475/915 nt)	Flagellin	B4U62_RS19050	0	0	0	0	0	0	0	0	0	0	0	0	0.125374	0.364829	0.307518	0	0	0.0998862	0.548309	0.116005	0	0.287031	0.560054	0.118289
3635591	T	G	SNP	nonsynonymous	hag	D108A (GAT>GCT)	Flagellin	B4U62_RS19050	0	0	0	0	0	0	0.0707402	0	0	0.0553279	0	0.0661192	0.125393	0	0	0	0	0	0	0	0	0	0	0
3635628	G	T	SNP	nonsynonymous	hag	Q96K (CAA>AAA)	Flagellin	B4U62_RS19050	0	0	0	0	0	0	0	0	0	0	0	0	0.0708308	0	0	0	0	0.14455	0	0	0	0	0	0
3635650	T	G	SNP	nonsynonymous	hag	Q88H (CAA>CAC)	Flagellin	B4U62_RS19050	0	0	0	0	0	0	0	0	0	0	0	0	0	0	0	0	0	0	0	0	0	0	0	0.137187
3635778	G	T	SNP	nonsynonymous	hag	L46I (CTT>ATT)	Flagellin	B4U62_RS19050	0	0	0	0.0940719	0.493298	0	0	0	0	0.462853	0	0	0	0	0	0	0	0	0	0.356793	0	0	0	0
3764173	A	T	SNP	nonsynonymous	mta	*258K (TAA>AAA)	HTH-type transcriptional activator mta	B4U62_RS19715	0	0	0	0	0	0	0	0	0	0	0	0	0	0	0	0	0	0	0	0	0	0	0	0.0930772
3764173	A	C	SNP	nonsynonymous	mta	*258E (TAA>GAA)	HTH-type transcriptional activator mta	B4U62_RS19715	0	0.134183	0.106297	0.114317	0	0	0	0	0	0.0716615	0	0.16666	0	0.098628	0	0	0	0.243698	0.10365	0	0	0	0.103848	0
3795803	T	C	INS	---	ywlA	coding (273/363 nt)	UPF0715 membrane protein YwlA	B4U62_RS19925	0	0	0.0774889	0	0	0	0	0	0	0	0	0	0	0	0	0	0	0	0	0	0	0	0	0
3795803	T	A	INS	---	ywlA	coding (273/363 nt)	UPF0715 membrane protein YwlA	B4U62_RS19925	0	0	0.0774894	0	0	0	0	0	0	0	0	0	0	0	0	0	0	0	0	0	0	0	0	0
3922789	T	---	DEL	---	ywcC	coding (215/672 nt)	Uncharacterized HTH-type transcriptional regulator YwcC	B4U62_RS20565	0	0	0	0	0	0	0	0	0	0	0	1	0	0	0	0	1	0	0	0	0	0	0	0
3982260	C	G	SNP	nonsynonymous	yxkI	A332G (GCG>GGG)	Putative membrane metalloprotease YxkI	B4U62_RS20860	0	0	0	0	0	0	0	0	0	0	0	0	0	0	0	0	0	0	0	0	0	0	0	0.0625582
4068514	G	A	SNP	nonsynonymous	yxeA	L21F (CTC>TTC)	Uncharacterized protein YxeA	B4U62_RS21290	0	0	0	0	0	0	0	0	0	0.0669971	0	0.0715857	0	0	0	0	0	0	0	0	0	0	0	0

## Sheet: Bs_root_AT
Final mutation set of Bs_root_AT The table shows final mutation set of all sequenced populations. Type of mutations: SNP, single nucleotide polymorphism, DEL, deletion, INS, insertion, AMP, duplication. T = transfer
Position	Ref_seq	Mut_seq	Type	SNP type	Gene	Mutation	Function	Locus_tag	DK1042	Lin3A_T5	Lin3A_T10	Lin3A_T17	Lin3A_T20	DK1042	Lin3B_T5	Lin3B_T10	Lin3B_T17	Lin3B_T20	DK1042	Lin3C_T5	Lin3C_T10	Lin3C_T17	Lin3C_T20	DK1042	Lin3D_T5	Lin3D_T10	Lin3D_T17	Lin3D_T20	DK1042	Lin3E_T5	Lin3E_T10	Lin3E_T17	Lin3E_T20
450458	G	C	SNP	nonsynonymous	mtlA	G232R (GGC>CGC)	PTS system mannitol-specific EIICB component	B4U62_RS02290	0	0	0	0	0.262427	0	0	0	0	0.101469	0	0	0	0	0	0	0	0	0	0	0	0	0	0	0
474679	A	G	SNP	intergenic	ydaG/amj	intergenic (+414/-92)	General stress protein 26/Lipid II flippase Amj	B4U62_RS02420/B4U62_RS02425	0	0	0	0	0	0	0	0.0524106	0	0	0	0	0	0	0	0	0	0	0	0	0	0	0	0	0
478876	T	---	DEL	---	topB/ydaJ	intergenic (+95/-108)	DNA topoisomerase 3/Putative lipoprotein YdaJ	B4U62_RS02440/B4U62_RS02445	0	0	0	1	0	0	0	0	0	0	0	0	0	1	0	0	0	0	0	1	0	0	0	0	0
748949	C	T	SNP	nonsynonymous	yeeF	G219S (GGC>AGC)	Putative ribonuclease YeeF	B4U62_RS03890	0	0	0	0	0	0	0	0	0	0	0	0	0	0	0.0588269	0	0	0	0	0	0	0	0	0	0
953388	G	A	SNP	intergenic	B4U62_RS04955/spo0M	intergenic (+56/+23)	---/Sporulation-control protein spo0M	B4U62_RS04955/B4U62_RS04960	0	0	0	0	0	0	0	0	0	0	0	0	0	0	0.0686707	0	0	0	0	0	0	0	0	0	0
1012686	A	T	SNP	nonsense	lytF	L204* (TTA>TAA)	Peptidoglycan endopeptidase LytF	B4U62_RS05280	0	0	0	0	0	0	0	0	0	0	0	0	0	0	0	0	0	0	0.162771	0	0	0	0	0	0
1029116	T	C	SNP	synonymous	yhdL	K170K (AAA>AAG)	Probable anti-sigma-M factor YhdL	B4U62_RS05350	0	0	0	0	0	0	0	0	0	0	0	0	0	0	0	0	0	0	0	0	0	0.0643096	0	0	0
1030882	A	AAGATAAC	INS	---	yhdN	coding (580/996 nt)	Aldo-keto reductase YhdN	B4U62_RS05360	0	0	0	0	0	0	0	0	0	0	0	0	0	0	0	0	0	0	0.272157	0.17885	0	0	0	0	0
1113551	C	T	SNP	nonsynonymous	hemAT	A136T (GCG>ACG)	Heme-based aerotactic transducer HemAT	B4U62_RS05795	0	0	0	0	0	0	0	0	0.0989261	0	0	0	0	0	0	0	0	0	0	0	0	0	0	0	0
1140579	A	G	SNP	synonymous	addA	K245K (AAA>AAG)	ATP-dependent helicase/nuclease subunit A	B4U62_RS05920	0	0	0	0	0	0	0.0911007	0.063405	0	0	0	0.0580955	0	0.0529718	0	0	0.0924602	0.0723772	0	0.0598454	0	0	0.0765581	0	0
1256595	A	G	SNP	synonymous	yjcF	A99A (GCT>GCC)	Uncharacterized N-acetyltransferase YjcF	B4U62_RS06550	0	0	0	0.0817986	0	0	0	0	0	0	0	0	0	0	0	0	0	0	0	0	0	0	0	0	0
1289164	G	T	SNP	intergenic	yjgD/yjhA	intergenic (+31/-166)	Uncharacterized protein YjgD/Uncharacterized lipoprotein YjhA	B4U62_RS06745/B4U62_RS06750	0	0	0	0	0.12034	0	0	0	0	0	0	0	0.0640669	0	0	0	0	0	0	0	0	0	0	0	0
1506839	G	T	SNP	nonsynonymous	yknZ	G235V (GGA>GTA)	Uncharacterized ABC transporter permease YknZ	B4U62_RS07925	0	0	0	0	0	0	0	0	0	0	0	0	0	0	0	0	0	0.0941596	0	0	0	0	0	0	0
1683804	C	A	SNP	nonsynonymous	topA	P38Q (CCA>CAA)	DNA topoisomerase 1	B4U62_RS08815	0	0	0	0	0	0	0	0	0	0	0	0	0	0	0.130859	0	0	0	0	0	0	0	0	0	0
1684181	G	T	SNP	nonsynonymous	topA	A164S (GCA>TCA)	DNA topoisomerase 1	B4U62_RS08815	0	0	0	0	0	0	0	0	0	0	0	0	0	0	0.0973501	0	0	0	0	0	0	0	0	0	0
1685497	C	A	SNP	nonsynonymous	topA	F602L (TTC>TTA)	DNA topoisomerase 1	B4U62_RS08815	0	0	0	0	0	0	0	0	0	0	0	0	0	0	0	0	0	0.0678635	0	0	0	0	0	0	0
1691236	A	G	SNP	intergenic	codY/flgB	intergenic (+307/-73)	GTP-sensing transcriptional pleiotropic repressor CodY/Flagellar basal body rod protein FlgB	B4U62_RS08840/B4U62_RS08845	0	0	0	0	0	0	0	0	0	0	0	0	0	0	0	0	0	0	0	0	0	0	0.06812	0	0
1694091	C	T	SNP	nonsynonymous	fliF	P522L (CCG>CTG)	Flagellar M-ring protein	B4U62_RS08860	0	0.0549135	0.139293	0	0	0	0	0	0	0	0	0	0	0	0	0	0	0.0859652	0	0	0	0	0	0	0
1694091	C	A	SNP	nonsynonymous	fliF	P522Q (CCG>CAG)	Flagellar M-ring protein	B4U62_RS08860	0	0	0	0.139102	0.14257	0	0	0	0.50639	0.201635	0	0	0	0.2335	0.144482	0	0	0	0.146194	0	0	0	0	0	0.165518
1694214	T	G	SNP	nonsynonymous	fliG	L22W (TTG>TGG)	Flagellar motor switch protein FliG	B4U62_RS08865	0	0	0	0	0	0	0	0	0	0	0	0	0	0	0.0715365	0	0	0	0	0	0	0	0	0.0499997	0.219287
1694442	T	A	SNP	nonsynonymous	fliG	I98N (ATT>AAT)	Flagellar motor switch protein FliG	B4U62_RS08865	0	0	0	0.0956817	0.321962	0	0	0	0	0	0	0	0	0	0	0	0	0	0	0	0	0	0	0	0
1702012	A	T	SNP	nonsynonymous	fliM	N100Y (AAC>TAC)	Flagellar motor switch protein FliM	B4U62_RS08915	0	0	0	0	0	0	0	0	0	0	0	0	0	0	0	0	0	0	0	0.144221	0	0	0	0	0
1702620	G	C	SNP	nonsynonymous	fliM	K302N (AAG>AAC)	Flagellar motor switch protein FliM	B4U62_RS08915	0	0	0	0	0	0	0	0	0	0	0	0	0	0	0	0	0	0	0	0	0	0	0	0	0.0659161
1703244	G	T	SNP	nonsynonymous	fliY	R181L (CGT>CTT)	Flagellar motor switch phosphatase FliY	B4U62_RS08920	0	0	0	0	0	0	0	0	0.195276	0.457491	0	0	0	0.0816226	0.269361	0	0	0	0	0	0	0	0	0	0
1707665	G	C	INS	---	flhB	coding (1036/1083 nt)	Flagellar biosynthetic protein FlhB	B4U62_RS08950	0	0.172589	0.155277	0.554995	0.249992	0	0.280427	0.385093	0.161675	0.195875	0	0.138298	0	0.310879	0	0	0.0597	0	0.127657	0	0	0.136148	0.0739245	0.150257	0.0871773
1717215	C	A	SNP	nonsynonymous	sigD	T231K (ACG>AAG)	RNA polymerase sigma-D factor	B4U62_RS08995	0	0	0	0	0	0	0	0	0	0	0	0	0	0	0	0	0	0	0.139774	0.0587358	0	0	0	0.274061	0.169382
1916680	A	G	INS	---	yndM/fosB	intergenic (-193/-15)	Uncharacterized membrane protein YndM/Metallothiol transferase FosB	B4U62_RS09700/B4U62_RS09705	0	0	0	0	0	0	0	0	0	0	0	0	0	0	0	0	0	0	0	1	0	0	0	0	0
1966164	C	T	SNP	nonsynonymous	ppsD	D2909N (GAC>AAC)	Plipastatin synthase subunit D	B4U62_RS09960	0	0	0	0	0	0	0	0	0.0544996	0	0	0	0	0	0	0	0	0	0	0	0	0	0	0	0
1994130	A	C	SNP	nonsynonymous	ppsA	M1287R (ATG>AGG)	Plipastatin synthase subunit A	B4U62_RS09975	0	0	0.0522242	0	0	0	0	0	0	0	0	0	0	0	0	0	0	0	0	0	0	0	0	0	0
2145310	C	T	SNP	synonymous	yodT	L138L (TTG>TTA)	Uncharacterized aminotransferase YodT	B4U62_RS10770	0	0	0	0.135086	0.43839	0	0	0	0	0.0707488	0	0	0	0	0	0	0	0	0	0	0	0	0	0	0
2224501	G	GCC	INS	---	yonO	coding (1896/2520 nt)	DNA-directed RNA polymerase YonO	B4U62_RS11450	0	0.0953914	0	0.0778227	0	0	0	0	0	0	0	0	0	0	0	0	0	0	0	0	0	0	0	0	0
2437807	C	T	SNP	nonsynonymous	lysA	A162T (GCG>ACG)	Diaminopimelate decarboxylase	B4U62_RS12675	0	0	0	0	0	0	0	0	0	0	0	0	0	0	0.0793271	0	0	0	0	0	0	0	0	0	0
2552926	G	A	SNP	nonsynonymous	sinR	A85T (GCG>ACG)	HTH-type transcriptional regulator SinR	B4U62_RS13305	0	0	0	0	0	0	0	0	0	0	0	0.0778871	0.814402	0	0	0	0	0.190639	0	0	0	0	0	0	0
2552962	G	A	SNP	nonsynonymous	sinR	E97K (GAA>AAA)	HTH-type transcriptional regulator SinR	B4U62_RS13305	0	0	0	0	0	0	0	0	0	0	0	0	0	0	0	0	0	0	0	0.523218	0	0	0	0.206877	0.104114
2553084	C	T	SNP	intergenic	sinR/tasA	intergenic (+75/+18)	HTH-type transcriptional regulator SinR/Major biofilm matrix component	B4U62_RS13305/B4U62_RS13310	0	0	0	0	0	0	0	0	0	0	0	0	0	0	0	0	0	0	0	0.0855589	0	0	0	0	0
2578188	A	G	SNP	nonsynonymous	pstBA	S216P (TCA>CCA)	phosphate ABC transporter ATP-binding protein	B4U62_RS13490	0	0	0	0	0	0	0	0	0	0	0	0	0	0	0	0	0	0	0	0	0	0	0	0.131472	0
2684668	G	A	SNP	synonymous	yqbD	P161P (CCC>CCT)	Uncharacterized protein YqbD	B4U62_RS14110	0	0	0	0	0	0	0	0	0	0	0	0	0	0.223478	0.404158	0	0	0	0.103228	0.620781	0	0	0	0.248681	0.133683
2717269	G	C	SNP	nonsynonymous	blt	G93R (GGA>CGA)	Multidrug resistance protein 2	B4U62_RS14355	0	0	0	0.580445	0.239311	0	0	0	0	0	0	0	0	0	0	0	0	0	0	0	0	0	0	0	0
2989846	G	C	SNP	intergenic	accD/ytsJ	intergenic (-264/+71)	Acetyl-coenzyme A carboxylase carboxyl transferase subunit beta/Probable NAD-dependent malic enzyme 4	B4U62_RS15730/B4U62_RS15735	0	0	0.0728354	0	0	0	0	0	0	0	0	0	0	0	0	0	0	0	0	0	0	0	0	0	0
3037926	C	A	SNP	intergenic	tyrS1/acsA	intergenic (-38/+304)	Tyrosine--tRNA ligase 1/Acetyl-coenzyme A synthetase	B4U62_RS15980/B4U62_RS15990	0	0	0	0	0	0	0	0	0	0	0	0	0	0	0	0	0.0859809	0	0	0	0	0	0	0	0
3056834	G	A	SNP	intergenic	ytzB/malS	intergenic (+21/+32)	Uncharacterized protein YtzB/Probable NAD-dependent malic enzyme 3	B4U62_RS16080/B4U62_RS16085	0	0	0	0	0	0	0	0	0	0	0	0	0.104651	0	0	0	0	0	0	0	0	0	0	0	0
3059360	T	---	DEL	---	ytnP	coding (134/846 nt)	Probable quorum-quenching lactonase YtnP	B4U62_RS16090	0	0	0	0	0	0	0	0	0	0	0	0	1	0	0	0	0	0	0	0	0	0	0	0	0
3137476	C	A	SNP	intergenic	ytkA/luxS	intergenic (-85/+35)	Uncharacterized protein YtkA/S-ribosylhomocysteine lyase	B4U62_RS16465/B4U62_RS16470	0	0	0	0	0	0	0.0963073	0	0	0	0	0	0	0	0	0	0	0	0	0	0	0	0	0	0
3163730	G	C	SNP	intergenic	ytaB/glgP	intergenic (+10/+21)	Uncharacterized membrane protein YtaB/Glycogen phosphorylase	B4U62_RS16610/B4U62_RS16615	0	0	0	0	0	0	0	0	0	0	0	0	0	0	0	0	0	0.0513096	0	0	0	0	0	0	0
3201574	G	A	SNP	synonymous	yulB	I82I (ATC>ATT)	Uncharacterized HTH-type transcriptional regulator YulB	B4U62_RS16875	0	0	0	0.170367	0.184036	0	0	0	0.482786	0.133693	0	0	0	0.260955	0.198149	0	0	0	0.10317	0	0	0	0	0.0613518	0.304795
3258872	TCAATATA	---	DEL	---	yuxH	coding (403-410/1230 nt)	Uncharacterized protein YuxH	B4U62_RS17165	0	0	0	0	0.0796462	0	0	0.254945	0.116544	0.209278	0	0	0	0.551783	0.407339	0	0	0	0.244692	0.705253	0	0	0	0.441075	0.151325
3259119	C	A	SNP	nonsense	yuxH	E55* (GAG>TAG)	Uncharacterized protein YuxH	B4U62_RS17165	0	0	0	0.568288	0.23037	0	0	0	0	0	0	0	0	0	0	0	0	0	0	0	0	0	0	0	0
3304444	C	A	SNP	nonsynonymous	paiB	W97C (TGG>TGT)	Protease synthase and sporulation protein PAI 2	B4U62_RS17360	0	0	0	0	0	0	0	0	0.154768	0.432761	0	0	0	0.0808349	0.278639	0	0	0	0	0	0	0	0	0	0
3335775	G	C	SNP	synonymous	pucE	S171S (TCC>TCG)	Probable xanthine dehydrogenase subunit E	B4U62_RS17530	0	0	0.0612092	0	0	0	0	0	0	0	0	0	0	0	0	0	0	0	0	0	0	0	0.0564528	0	0
3530969	T	A	SNP	synonymous	pnbA	A107A (GCT>GCA)	Para-nitrobenzyl esterase	B4U62_RS18545	0	0	0	0	0	0	0	0	0	0.0534663	0	0	0	0	0	0	0	0	0	0	0	0	0	0	0
3635129	C	A	SNP	nonsynonymous	hag	R262L (CGT>CTT)	Flagellin	B4U62_RS19050	0	0	0.115567	0	0	0	0	0	0	0	0	0	0	0	0	0	0	0	0	0	0	0	0	0	0
3635130	G	T	SNP	nonsynonymous	hag	R262S (CGT>AGT)	Flagellin	B4U62_RS19050	0	0	0.119612	0	0	0	0	0	0	0	0	0	0	0	0	0	0	0	0	0	0	0	0	0	0
3635358	C	A	SNP	nonsynonymous	hag	G186C (GGT>TGT)	Flagellin	B4U62_RS19050	0	0	0	0.137224	0.484982	0	0	0	0.240699	0.544709	0	0	0	0.123652	0.294095	0	0	0.0954375	0.104617	0.219949	0	0	0	0	0.158473
3635439	78-bp	---	AMP	---	hag	coding (398-475/915 nt)	Flagellin	B4U62_RS19050	0	0	0	0.150988	0.149564	0	0	0	0.37957	0.103901	0	0	0	0.177611	0.187332	0	0	0	0.114188	0	0	0	0	0.0967488	0.263581
3764173	A	C	SNP	nonsynonymous	mta	*258E (TAA>GAA)	HTH-type transcriptional activator mta	B4U62_RS19715	0	0	0	0.129248	0.115155	0	0	0.0996222	0	0.154584	0	0	0	0.144851	0.134531	0	0	0	0	0	0	0.0981545	0	0.117101	0.125428
3922789	T	---	DEL	---	ywcC	coding (215/672 nt)	Uncharacterized HTH-type transcriptional regulator YwcC	B4U62_RS20565	0	0	0	0	0	0	0	0	0	0	0	0	0	0	0	0	0	0	0	0	0	0	1	0	0
3949969	C	A	SNP	intergenic	ywaD/ywaC	intergenic (+8/+22)	Aminopeptidase YwaD/GTP pyrophosphokinase YwaC	B4U62_RS20695/B4U62_RS20700	0	0	0	0	0.0865879	0	0	0	0	0	0	0	0	0	0	0	0	0	0	0	0	0	0	0	0
4186158	C	T	SNP	nonsynonymous	yyaQ	H10Y (CAC>TAC)	Uncharacterized protein YyaQ	B4U62_RS21935	0	0	0.13305	0	0	0	0	0	0	0	0	0	0	0	0	0	0	0	0	0	0	0	0	0	0
4206374	C	A	SNP	nonsense	spo0J	E24* (GAA>TAA)	Stage 0 sporulation protein J	B4U62_RS22045	0	0	0	0	0	0	0	0	0.0543485	0.0557022	0	0	0	0	0	0	0	0	0	0	0	0	0	0	0

## Sheet: Bs_root_TA
Final mutation set of Bs_root_TA The table shows final mutation set of all sequenced populations. Type of mutations: SNP, single nucleotide polymorphism, DEL, deletion, INS, insertion, AMP, duplication. T = transfer
Position	Ref_seq	Mut_seq	Type	SNP type	Gene	Mutation	Function	Locus_tag	DK1042	Lin4A_T5	Lin4A_T10	Lin4A_T17	Lin4A_T20	DK1042	Lin4B_T5	Lin4B_T10	Lin4B_T17	Lin4B_T20	DK1042	Lin4C_T5	Lin4C_T10	Lin4C_T17	Lin4C_T20	DK1042	Lin4D_T5	Lin4D_T10	Lin4D_T17	Lin4D_T20	DK1042	Lin4E_T5	Lin4E_T10	Lin4E_T17	Lin4E_T20
43710	C	T	SNP	synonymous	Y9Y (TAC>TAT)	yazA	UPF0213 protein YazA	B4U62_RS00235	0	0	0	0	0	0	0	0.0682592	0	0.253391	0	0	0	0	0	0	0	0	0	0	0	0	0	0	0
310917	G	T	SNP	intergenic	intergenic (+31/+7)	znuB/yceB	High-affinity zinc uptake system membrane protein ZnuB/Uncharacterized protein YceB	B4U62_RS01710/B4U62_RS01715	0	0	0	0	0	0	0	0	0	0	0	0	0	0	0	0	0	0	0.0716295	0	0	0	0	0	0
318386	A	G	SNP	nonsynonymous	S207G (AGC>GGC)	naiP	Putative niacin/nicotinamide transporter NaiP	B4U62_RS01750	0	0	0	0.0717936	0	0	0	0	0	0	0	0	0	0	0	0	0	0	0	0	0	0	0	0	0
326844	G	T	SNP	intergenic	intergenic (+29/-87)	ycgA/ycgB	Uncharacterized protein YcgA/Uncharacterized protein YcgB	B4U62_RS01790/B4U62_RS01795	0	0	0	0	0	0	0	0	0	0	0	0	0	0	0	0	0	0	0	0	0	0.0728369	0	0	0
339161	C	G	SNP	intergenic	intergenic (+12/+38)	nadE/tmrB	NH(3)-dependent NAD(+) synthetase/Tunicamycin resistance protein	B4U62_RS01845/B4U62_RS01850	0	0	0	0	0	0	0	0	0	0.0927167	0	0	0	0	0	0	0	0	0	0	0	0	0	0	0
385649	G	T	SNP	synonymous	V2880V (GTG>GTT)	srfAA	Surfactin synthase subunit 1	B4U62_RS02030	0	0	0	0	0	0	0	0	0	0	0	0	0	0	0.0546427	0	0	0	0	0.167128	0	0	0	0.117391	0.314638
476062	G	T	SNP	intergenic	intergenic (-148/-37)	ydzA/lrpC	Uncharacterized membrane protein YdzA/HTH-type transcriptional regulator LrpC	B4U62_RS02430/B4U62_RS02435	0	0	0	0	0	0	0	0	0	0	0	0	0	0.0821013	0	0	0	0	0	0	0	0	0	0	0
478876	T	---	DEL	---	intergenic (+95/-108)	topB/ydaJ	DNA topoisomerase 3/Putative lipoprotein YdaJ	B4U62_RS02440/B4U62_RS02445	0	0	0	0	0	0	0	0	0	0	0	0	0	1	0	0	0	0	0	0	0	0	0	0	0
608261	A	G	SNP	intergenic	intergenic (-145/+27)	ydgF/dinB	Uncharacterized transporter YdgF/Protein DinB	B4U62_RS03220/B4U62_RS03225	0	0	0.0507989	0	0	0	0	0	0	0	0	0	0	0	0	0	0	0	0	0	0	0	0	0	0
953388	G	A	SNP	intergenic	intergenic (+56/+23)	B4U62_RS04955/spo0M	---/Sporulation-control protein spo0M	B4U62_RS04955/B4U62_RS04960	0	0	0	0	0.100549	0	0	0	0	0	0	0	0	0	0	0	0.079473	0	0	0	0	0	0	0	0
1090412	A	G	SNP	intergenic	intergenic (+44/-27)	yhgD/yhgE	Uncharacterized HTH-type transcriptional regulator YhgD/Uncharacterized protein YhgE	B4U62_RS05680/B4U62_RS05685	0	0	0	0	0	0	0	0	0	0	0	0	0	0	0	0	0	0.0758886	0	0	0	0	0	0	0
1113538	A	G	SNP	nonsynonymous	L140P (CTC>CCC)	hemAT	Heme-based aerotactic transducer HemAT	B4U62_RS05795	0	0	0	0	0	0	0	0	0	0	0	0	0	0	0	0	0	0	0	0	0	0	0	0	0.0552034
1137871	T	A	SNP	nonsynonymous	L505H (CTC>CAC)	addB	ATP-dependent helicase/deoxyribonuclease subunit B	B4U62_RS05915	0	0	0	0	0	0	0	0	0	0	0	0	0	0	0	0	0	0	0	0	0	0	0.0527482	0	0
1140579	A	G	SNP	synonymous	K245K (AAA>AAG)	addA	ATP-dependent helicase/nuclease subunit A	B4U62_RS05920	0	0	0	0.0585985	0.0671363	0	0	0	0.0663123	0	0	0	0	0	0	0	0	0	0	0	0	0	0	0	0
1209097	G	A	SNP	nonsynonymous	E282K (GAA>AAA)	fabHA	3-oxoacyl-[acyl-carrier-protein] synthase 3 protein 1	B4U62_RS06280	0	0	0	0	0	0	0	0	0	0	0	0	0	0	0.0543666	0	0	0	0	0	0	0	0	0	0
1335028	G	A	SNP	nonsynonymous	E11K (GAA>AAA)	xkdO	Phage-like element PBSX protein XkdO	B4U62_RS07030	0	0	0	0	0	0	0	0	0	0	0	0	0	0	0	0	0	0	0	0.128886	0	0	0	0	0
1373313	C	T	SNP	nonsynonymous	R164W (CGG>TGG)	hmp	Flavohemoprotein	B4U62_RS07215	0	0	0	0	0	0	0	0	0	0	0	0	0.0507588	0	0.0636854	0	0	0	0	0.164505	0	0	0	0.183684	0.378098
1435277	T	TTAACGAAGTTTTATCCAT	INS	---	coding (1/813 nt)	motA	Motility protein A	B4U62_RS07555	0	0	0	0	0	0	0	0	0	0	0	0	0	0	0	0	0	0	0	0	0	0	0.057971	0	0
1682441	C	A	SNP	nonsynonymous	T265N (ACC>AAC)	sucD	Succinate--CoA ligase [ADP-forming] subunit alpha	B4U62_RS08805	0	0	0	0	0	0	0	0	0.0984859	0	0	0	0	0	0	0	0	0	0	0	0	0	0	0	0
1692521	G	T	SNP	intergenic	intergenic (+40/-6)	fliE/fliF	Flagellar hook-basal body complex protein FliE/Flagellar M-ring protein	B4U62_RS08855/B4U62_RS08860	0	0	0	0	0	0	0	0	0	0	0	0	0	0.0775843	0	0	0	0	0	0	0	0	0	0	0
1694091	C	A	SNP	nonsynonymous	P522Q (CCG>CAG)	fliF	Flagellar M-ring protein	B4U62_RS08860	0	0	0	0.0509315	0	0	0	0	0	0	0	0	0	0.124688	0	0	0	0	0	0	0	0	0	0	0
1694214	T	G	SNP	nonsynonymous	L22W (TTG>TGG)	fliG	Flagellar motor switch protein FliG	B4U62_RS08865	0	0	0	0	0	0	0	0	0	0	0	0	0	0	0	0	0	0	0	0.471819	0	0	0	0	0.17066
1694217	G	T	SNP	nonsynonymous	G23V (GGG>GTG)	fliG	Flagellar motor switch protein FliG	B4U62_RS08865	0	0	0	0	0	0	0	0	0	0.218216	0	0	0	0	0	0	0	0	0	0.0574536	0	0	0	0	0.235803
1694426	G	ATA	INS	---	coding (277/1017 nt)	fliG	Flagellar motor switch protein FliG	B4U62_RS08865	0	0	0	0.171397	0.660778	0	0	0	0	0	0	0	0	0	0	0	0	0	0	0	0	0	0	0	0
1694456	ACT	---	DEL	---	coding (307-309/1017 nt)	fliG	Flagellar motor switch protein FliG	B4U62_RS08865	0	0	0	0	0	0	0	0	0	0	0	0	0	0	0.204604	0	0	0	0	0	0	0	0	0	0.0522388
1695066	T	A	SNP	nonsynonymous	V306E (GTA>GAA)	fliG	Flagellar motor switch protein FliG	B4U62_RS08865	0	0	0	0	0	0	0	0	0.264268	0.192018	0	0	0	0	0	0	0	0	0	0	0	0	0	0.0663085	0
1700415	G	T	SNP	nonsynonymous	G68V (GGT>GTT)	flgG	Flagellar basal-body rod protein FlgG	B4U62_RS08900	0	0	0	0	0	0	0	0	0	0	0	0.0863657	0	0	0	0	0	0	0	0	0	0	0	0	0
1702845	C	T	SNP	nonsynonymous	S48L (TCA>TTA)	fliY	Flagellar motor switch phosphatase FliY	B4U62_RS08920	0	0	0	0	0	0	0	0	0	0	0	0	0	0	0.0643473	0	0	0	0	0	0	0	0	0	0
1703610	C	T	SNP	nonsynonymous	P303L (CCG>CTG)	fliY	Flagellar motor switch phosphatase FliY	B4U62_RS08920	0	0	0	0	0	0	0	0	0	0	0	0	0	0	0	0	0	0	0	0.0633817	0	0	0	0	0
1707665	G	C	INS	---	coding (1036/1083 nt)	flhB	Flagellar biosynthetic protein FlhB	B4U62_RS08950	0	0	0	0.374232	0.167683	0	0.104971	0	0.117947	0.059998	0	0.0909076	0	0.415788	0	0	0.100557	0	0.0645146	0.101448	0	0	0	0.249999	0
1717215	C	A	SNP	nonsynonymous	T231K (ACG>AAG)	sigD	RNA polymerase sigma-D factor	B4U62_RS08995	0	0	0	0.189672	0.0679903	0	0	0	0.128029	0.153718	0	0	0	0	0.426978	0	0	0	0	0	0	0	0.132328	0	0.133844
1861017	C	A	SNP	nonsynonymous	D97Y (GAC>TAC)	ymaE	Uncharacterized protein YmaE	B4U62_RS09380	0	0	0	0	0	0	0	0	0	0	0	0	0.0967774	0	0	0	0	0	0	0	0	0	0	0	0
2098440	C	T	SNP	nonsynonymous	G129E (GGA>GAA)	yocM	Salt stress-responsive protein YocM	B4U62_RS10505	0	0	0	0	0	0	0	0	0	0.0502181	0	0	0	0	0	0	0	0	0	0	0	0	0	0	0
2251076	G	A	SNP	nonsynonymous	A631T (GCT>ACT)	yomI	SPbeta prophage-derived uncharacterized transglycosylase YomI	B4U62_RS11615	0	0	0.175441	0.232597	0.673531	0	0	0	0	0	0	0	0	0	0	0	0	0	0	0	0	0	0	0	0
2318243	G	A	SNP	synonymous	V411V (GTC>GTT)	pbuX	Xanthine permease	B4U62_RS11990	0	0	0	0	0	0	0.0682139	0	0	0	0	0	0	0	0	0	0	0	0	0	0	0	0	0	0
2405106	G	T	SNP	intergenic	intergenic (-54/+32)	ypbG/ypbF	Uncharacterized protein YpbG/Uncharacterized protein YpbF	B4U62_RS12470/B4U62_RS12475	0	0	0	0	0	0	0	0	0	0	0	0	0	0.0824199	0	0	0	0	0	0	0	0	0	0	0
2495675	G	C	SNP	nonsynonymous	G333A (GGT>GCT)	bmr	Multidrug resistance protein 1	B4U62_RS13010	0	0	0	0	0	0	0	0	0	0	0	0	0	0	0	0	0	0	0	0	0	0	0	0	0.232783
2542269	G	T	SNP	nonsynonymous	A68S (GCG>TCG)	yqhP	Uncharacterized protein YqhP	B4U62_RS13250	0	0	0	0	0	0	0	0	0	0	0	0	0	0	0.343824	0	0	0	0	0	0	0	0	0	0
2552746	G	T	SNP	nonsynonymous	G25W (GGG>TGG)	sinR	HTH-type transcriptional regulator SinR	B4U62_RS13305	0	0	0	0	0	0	0	0	0	0	0	0.06459	0.4246	0.0584755	0.0734835	0	0	0	0	0	0	0	0	0	0
2552926	G	A	SNP	nonsynonymous	A85T (GCG>ACG)	sinR	HTH-type transcriptional regulator SinR	B4U62_RS13305	0	0	0	0	0	0	0	0	0	0	0	0	0	0	0	0	0	0	0	0	0	0.0635157	0	0	0
2552995	C	T	SNP	nonsense	Q108* (CAA>TAA)	sinR	HTH-type transcriptional regulator SinR	B4U62_RS13305	0	0	0	0	0	0	0	0	0	0	0	0	0	0	0	0	0	0.633364	0.616425	0.109757	0	0	0.124722	0.29655	0.102936
2553060	C	G	SNP	intergenic	intergenic (+51/+42)	sinR/tasA	HTH-type transcriptional regulator SinR/Major biofilm matrix component	B4U62_RS13305/B4U62_RS13310	0	0	0	0	0	0	0	0	0	0	0	0	0	0	0	0	0	0	0	0	0	0	0	0	0.0921474
2553079	G	C	SNP	intergenic	intergenic (+70/+23)	sinR/tasA	HTH-type transcriptional regulator SinR/Major biofilm matrix component	B4U62_RS13305/B4U62_RS13310	0	0	0	0	0	0	0	0	0	0	0	0	0	0	0	0	0	0	0	0.139211	0	0	0	0	0
2553084	C	T	SNP	intergenic	intergenic (+75/+18)	sinR/tasA	HTH-type transcriptional regulator SinR/Major biofilm matrix component	B4U62_RS13305/B4U62_RS13310	0	0	0	0	0	0	0	0	0	0	0	0	0	0	0	0	0	0.0948577	0	0.0809436	0	0	0	0	0
2578188	A	G	SNP	nonsynonymous	S216P (TCA>CCA)	pstBA	phosphate ABC transporter ATP-binding protein	B4U62_RS13490	0	0	0	0	0	0	0	0	0.0804563	0.227085	0	0	0	0	0	0	0	0	0	0	0	0	0	0	0
2684668	G	A	SNP	synonymous	P161P (CCC>CCT)	yqbD	Uncharacterized protein YqbD	B4U62_RS14110	0	0	0	0	0	0	0	0	0	0	0	0	0	0.112861	0	0	0	0	0	0	0	0	0	0	0
2717269	G	C	SNP	nonsynonymous	G93R (GGA>CGA)	blt	Multidrug resistance protein 2	B4U62_RS14355	0	0	0	0.371616	0.103758	0	0	0	0.0755224	0	0	0	0	0	0	0	0	0	0	0	0	0	0	0	0
2795332	T	C	SNP	nonsynonymous	N141S (AAC>AGC)	trmR	tRNA 5-hydroxyuridine methyltransferase	B4U62_RS14765	0	0	0.19967	0.207253	0.677753	0	0	0	0	0	0	0	0	0	0	0	0	0	0	0	0	0	0	0	0
2848915	T	C	SNP	synonymous	G190G (GGA>GGG)	nadB	L-aspartate oxidase	B4U62_RS15040	0	0	0	0	0	0	0	0	0	0	0	0	0	0	0	0	0	0	0	0	0	0	0	0.0647249	0
2937104	C	T	SNP	synonymous	E364E (GAG>GAA)	cstA	Peptide transporter CstA	B4U62_RS15485	0	0	0	0.0954003	0	0	0	0	0.0872536	0.053534	0	0	0	0	0	0	0	0	0	0	0	0	0	0	0
2989846	G	C	SNP	intergenic	intergenic (-264/+71)	accD/ytsJ	Acetyl-coenzyme A carboxylase carboxyl transferase subunit beta/Probable NAD-dependent malic enzyme 4	B4U62_RS15730/B4U62_RS15735	0	0	0	0	0	0	0	0.0976729	0	0	0	0	0	0	0	0	0	0	0	0	0	0	0	0	0
3056856	C	G	SNP	intergenic	intergenic (+43/+10)	ytzB/malS	Uncharacterized protein YtzB/Probable NAD-dependent malic enzyme 3	B4U62_RS16080/B4U62_RS16085	0	0	0	0	0	0	0	0	0	0	0	0	0	0	0	0	0	0	0	0	0	0	0	0.0639606	0
3142171	G	T	SNP	synonymous	A270A (GCC>GCA)	mntD	Manganese transport system membrane protein MntD	B4U62_RS16505	0	0	0	0	0	0	0	0	0	0	0	0	0	0	0	0	0	0.0527592	0	0	0	0	0	0	0
3148821	C	A	SNP	synonymous	L2L (CTG>CTT)	menE	2-succinylbenzoate--CoA ligase	B4U62_RS16535	0	0	0	0	0	0	0	0	0.0506902	0.21076	0	0	0	0	0	0	0	0	0	0	0	0	0	0	0
3201514	T	GTGCTTG	INS	---	coding (306/777 nt)	yulB	Uncharacterized HTH-type transcriptional regulator YulB	B4U62_RS16875	0	0	0	0	0	0	0	0	0	0	0	0	0	0	0	0	0	0	0	0	0	0	0	0.0667341	0
3201574	G	A	SNP	synonymous	I82I (ATC>ATT)	yulB	Uncharacterized HTH-type transcriptional regulator YulB	B4U62_RS16875	0	0	0	0.0864429	0.0539947	0	0	0	0.212648	0.164263	0	0	0	0.12323	0	0	0	0	0	0	0	0	0	0.0820851	0
3258872	TCAATATA	---	DEL	---	coding (403-410/1230 nt)	yuxH	Uncharacterized protein YuxH	B4U62_RS17165	0	0	0	0	0	0	0	0	0.0758922	0.0691777	0	0	0	0.562261	0.133868	0	0	0	0.131629	0.0963315	0	0	0	0.286063	0.0559131
3259119	C	A	SNP	nonsense	E55* (GAG>TAG)	yuxH	Uncharacterized protein YuxH	B4U62_RS17165	0	0	0	0.34602	0.088788	0	0	0	0.150182	0.0618505	0	0	0	0	0	0	0	0	0	0	0	0	0	0	0
3259236	G	A	SNP	nonsense	Q16* (CAG>TAG)	yuxH	Uncharacterized protein YuxH	B4U62_RS17165	0	0	0	0	0	0	0	0	0.0772696	0	0	0	0	0	0	0	0	0	0	0	0	0	0	0	0
3259266	C	G	SNP	nonsynonymous	A6P (GCA>CCA)	yuxH	Uncharacterized protein YuxH	B4U62_RS17165	0	0	0	0	0	0	0	0	0.0699568	0.132967	0	0	0	0	0	0	0	0	0	0	0	0	0	0	0
3259704	A	G	SNP	nonsynonymous	M396T (ATG>ACG)	pncB	Nicotinate phosphoribosyltransferase	B4U62_RS17170	0	0	0	0	0	0	0	0	0.0892162	0	0	0	0	0	0	0	0	0	0	0	0	0	0	0	0
3372458	A	---	DEL	---	intergenic (-49/-126)	fadN/yuzL	Probable 3-hydroxyacyl-CoA dehydrogenase/Uncharacterized protein YuzL	B4U62_RS17730/B4U62_RS17735	0	0	0	0	1	0	0	0	0	0	0	0	0	0	0	0	0	0	0	0	0	0	0	0	0
3401730	A	T	INS	---	coding (755/1329 nt)	yvrA	Uncharacterized ABC transporter ATP-binding protein YvrA	B4U62_RS17905	0	0	0	0	0	0	0	0	0	0	0	0	0	0	0	0	0	0	0	0	0	0	0	0.0930228	0
3437628	A	C	SNP	intergenic	intergenic (-157/+30)	yvgT/bdbC	UPF0126 membrane protein YvgT/Disulfide bond formation protein C	B4U62_RS18075/B4U62_RS18080	0	0	0	0	0	0	0	0	0	0	0	0	0	0	0	0	0	0.0871148	0	0	0	0	0	0	0
3532297	C	G	SNP	synonymous	P59P (CCC>CCG)	B4U62_RS18550	---	B4U62_RS18550	0	0	0	0	0	0	0	0	0	0	0	0	0	0.0746803	0	0	0	0	0	0	0	0	0	0	0
3532297	C	A	SNP	synonymous	P59P (CCC>CCA)	B4U62_RS18550	---	B4U62_RS18550	0	0	0.0850425	0	0	0	0	0	0	0	0	0	0	0	0	0	0	0	0	0	0	0	0	0	0
3532325	G	T	SNP	intergenic	intergenic (+13/+14)	B4U62_RS18550/padC	---/Phenolic acid decarboxylase PadC	B4U62_RS18550/B4U62_RS18555	0	0	0.110042	0	0	0	0	0	0	0	0	0	0	0.0954142	0	0	0	0	0	0	0	0	0	0	0
3635354	G	AAC	INS	---	coding (560/915 nt)	hag	Flagellin	B4U62_RS19050	0	0	0	0	0	0	0	0.413832	0	0	0	0	0	0	0	0	0	0	0	0	0	0	0	0	0
3635358	C	A	SNP	nonsynonymous	G186C (GGT>TGT)	hag	Flagellin	B4U62_RS19050	0	0	0.227476	0.231773	0.689175	0	0	0	0	0	0	0	0	0	0.0880013	0	0	0	0.051158	0.189363	0	0	0	0.138773	0.364801
3635439	78-bp	---	AMP	---	coding (398-475/915 nt)	hag	Flagellin	B4U62_RS19050	0	0	0	0.0965933	0.0653935	0	0	0	0.174244	0.161447	0	0	0	0.0837867	0.0617494	0	0	0	0	0.0510944	0	0	0	0.0975721	0.0514537
3635489	T	C	SNP	nonsynonymous	Y142C (TAC>TGC)	hag	Flagellin	B4U62_RS19050	0	0	0	0	0	0	0	0.0516472	0	0	0	0	0	0	0	0	0	0	0	0	0	0	0	0	0
3635496	C	A	SNP	nonsynonymous	G140C (GGC>TGC)	hag	Flagellin	B4U62_RS19050	0	0	0	0	0	0	0	0	0.0542874	0.182247	0	0	0	0	0	0	0	0	0	0	0	0	0	0	0
3635663	T	A	SNP	nonsynonymous	H84L (CAT>CTT)	hag	Flagellin	B4U62_RS19050	0	0	0	0	0	0	0.0816441	0.109049	0	0	0	0	0	0	0	0	0	0	0	0	0	0	0	0	0
3635690	G	C	SNP	nonsynonymous	T75R (ACA>AGA)	hag	Flagellin	B4U62_RS19050	0	0	0	0	0	0	0	0.0713015	0	0	0	0	0	0	0	0	0	0	0	0	0	0	0	0	0
3635778	G	T	SNP	nonsynonymous	L46I (CTT>ATT)	hag	Flagellin	B4U62_RS19050	0	0	0	0	0	0	0	0	0	0	0	0	0	0	0.0730014	0	0	0	0	0	0	0	0	0	0
3764173	A	C	SNP	nonsynonymous	*258E (TAA>GAA)	mta	HTH-type transcriptional activator mta	B4U62_RS19715	0	0	0	0	0	0	0.178328	0	0.100758	0	0	0	0.133994	0	0.167833	0	0.0954747	0.11386	0.118181	0.116679	0	0	0.162664	0	0
3764173	A	T	SNP	nonsynonymous	*258K (TAA>AAA)	mta	HTH-type transcriptional activator mta	B4U62_RS19715	0	0	0	0	0	0	0	0	0	0	0	0	0	0	0	0	0	0	0	0	0	0	0	0	0.101986
3922520	C	A	SNP	nonsynonymous	D162Y (GAT>TAT)	ywcC	Uncharacterized HTH-type transcriptional regulator YwcC	B4U62_RS20565	0	0	0.155787	0	0	0	0	0	0	0	0	0	0	0	0	0	0	0	0	0	0	0	0	0	0
3922595	A	C	SNP	nonsynonymous	Y137D (TAC>GAC)	ywcC	Uncharacterized HTH-type transcriptional regulator YwcC	B4U62_RS20565	0	0	0	0	0	0	0	0	0	0	0	0	0	0	0	0	0	0	0	0	0	0.102679	0	0	0
3923000	T	A	SNP	nonsense	K2* (AAA>TAA)	ywcC	Uncharacterized HTH-type transcriptional regulator YwcC	B4U62_RS20565	0	0	0	0	0	0	0	0.0516677	0	0	0	0	0	0	0	0	0	0	0	0	0	0	0	0	0
3923043	C	A	SNP	intergenic	intergenic (-40/-316)	ywcC/slrA	Uncharacterized HTH-type transcriptional regulator YwcC/Transcriptional regulator SlrA	B4U62_RS20565/B4U62_RS20570	0	0	0.0507779	0	0	0	0	0	0	0	0	0	0	0	0	0	0	0	0	0	0	0	0	0	0
3956181	C	G	SNP	nonsynonymous	A307G (GCA>GGA)	dltD	Protein DltD	B4U62_RS20735	0	0	0	0	0	0	0	0.371093	0	0	0	0	0	0	0	0	0	0	0	0	0	0	0	0.0562587	0
3984160	G	T	SNP	intergenic	intergenic (-95/+12)	yxkH/msmX	Putative polysaccharide deacetylase YxkH/Oligosaccharides import ATP-binding protein MsmX	B4U62_RS20870/B4U62_RS20875	0	0	0	0	0	0	0	0	0	0	0	0	0	0	0	0	0.0912437	0	0	0	0	0	0.0640426	0	0
4012624	T	C	SNP	intergenic	intergenic (-15/+281)	bglS/licT	Beta-glucanase/Transcription antiterminator LicT	B4U62_RS21005/B4U62_RS21010	0	0	0	0	0	0	0	0	0	0	0	0	0.0717416	0	0	0	0	0	0	0	0	0	0	0	0
4056502	A	C	SNP	nonsynonymous	L137R (CTG>CGG)	yxeQ	Uncharacterized protein YxeQ	B4U62_RS21210	0	0	0	0	0	0	0	0	0	0	0	0	0	0	0	0	0	0	0	0	0	0.0766768	0	0	0
4205918	T	A	SNP	nonsynonymous	M176L (ATG>TTG)	spo0J	Stage 0 sporulation protein J	B4U62_RS22045	0	0	0.0664001	0	0	0	0	0	0	0	0	0	0	0	0	0	0	0	0	0	0	0	0	0	0
4211536	G	T	INS	---	intergenic (-8/+13)	mnmG/mnmE	tRNA uridine 5-carboxymethylaminomethyl modification enzyme MnmG/tRNA modification GTPase MnmE	B4U62_RS22070/B4U62_RS22075	0	0	0	0	0	0	0	0	0	0	0	0	0	0.0592875	0.0790501	0	0	0	0	0.159624	0	0	0	0.119521	0.303278
4211539	C	A	SNP	intergenic	intergenic (-11/+10)	mnmG/mnmE	tRNA uridine 5-carboxymethylaminomethyl modification enzyme MnmG/tRNA modification GTPase MnmE	B4U62_RS22070/B4U62_RS22075	0	0	0	0	0	0	0	0	0	0	0	0	0	0.0615392	0.0813141	0	0	0	0	0.162667	0	0	0	0.120923	0.304538

## Sheet: overview of genes and mutations
Gene	Tag	Total cases	Bs_root_A									Bs_root_T									Bs_root_AT									Bs_root_TA									KEGG function	KEGG function
			Cases	S	N	InDel	A	B	C	D	E	Cases	S	N	Indel	A	B	C	D	E	Cases	S	N	Indel	A	B	C	D	E	Cases	S	N	Indel	A	B	C	D	E
hag	B4U62_RS19050	40	0	0	0	0	0	0	0	0	0	13	0	10	3	0.493298	0.462853	0.364829	0.548309	0.560054	12	0	7	5	0.484982	0.544709	0.294095	0.219949	0.263581	15	0	9	6	0.689175	0.413832	0.0880013	0.189363	0.364801	Bacterial motility proteins	K02406:Two-component system [PATH:ko02020] K02406:Flagellar assembly [PATH:ko02040] K02406:NOD-like receptor signaling pathway [PATH:ko04621] K02406:Plant-pathogen interaction [PATH:ko04626] K02406:Salmonella infection [PATH:ko05132] K02406:Shigellosis [PATH:ko05131] K02406:Legionellosis [PATH:ko05134] K02406:Bacterial motility proteins [BR:ko02035]
yuxH	B4U62_RS17165	23	5	0	3	2	0.907757	0.75715	0.543643	0.68193	0.335468	4	0	0	4	0	0.428434	0.189293	0.307182	0.0951447	6	0	1	5	0.568288	0.254945	0.551783	0.705253	0.441075	8	0	4	4	0.34602	0.150182	0.562261	0.131629	0.286063	KEGG Function unknown, motility and chemotaxis
flhB	B4U62_RS08950	19	5	0	0	5	0.309391	0.231956	0.199997	0.282827	0.342592	4	0	0	4	0	0.434146	0.231956	0.211427	0.0631557	5	0	0	5	0.554995	0.385093	0.310879	0.127657	0.150257	5	0	0	5	0.374232	0.117947	0.415788	0.101448	0.249999	Bacterial motility proteins	K02401:Flagellar assembly [PATH:ko02040] K02401:Secretion system [BR:ko02044] K02401:Bacterial motility proteins [BR:ko02035]
sinR	B4U62_RS13305	18	8	1	7	0	0.072855	0.704103	0.144081	0.172831	0.276287	2	0	2	0	0.0719051	0.0671144	0	0	0	4	0	4	0	0	0	0.814402	0.523218	0.206877	4	0	4	0	0	0	0.4246	0.633364	0.29655	Genetic information processing (transcription factors)	K19449:Transcription factors [BR:ko03000]
mta	B4U62_RS19715	17	2	0	2	0	0.0901456	0.0674386	0	0	0	6	0	6	0	0.134183	0.0716615	0.16666	0.243698	0.103848	4	0	4	0	0.129248	0.154584	0.144851	0	0.125428	5	0	5	0	0	0.178328	0.167833	0.118181	0.162664	Genetic information processing (transcription factors)	K21743:Transcription factors [BR:ko03000]
fliG	B4U62_RS08865	16	0	0	0	0	0	0	0	0	0	3	0	3	0	0	0.0500817	0.0573792	0	0.246444	3	0	3	0	0.321962	0	0.0715365	0	0.219287	10	0	7	3	0.660778	0.264268	0.204604	0.471819	0.235803	Bacterial motility proteins	K02410:Bacterial chemotaxis [PATH:ko02030] K02410:Flagellar assembly [PATH:ko02040] K02410:Bacterial motility proteins [BR:ko02035]
addA	B4U62_RS05920	15	6	5	1	0	0.105614	0.0615711	0.0786119	0.123959	0.0958261	3	3	0	0	0.056715	0.0653787	0	0.0616703	0	4	4	0	0	0	0.0911007	0.0580955	0.0924602	0.0765581	2	2	0	0	0.0671363	0.0663123	0	0	0	Genetic information processing	K16898:DNA repair and recombination proteins [BR:ko03400]
fliF	B4U62_RS08860	13	1	0	1	0	0	0	0	0	0.0587044	3	0	3	0	0	0	0.333594	0.744088	0.74105	7	0	7	0	0.14257	0.50639	0.2335	0.146194	0.165518	2	0	2	0	0.0509315	0	0.124688	0	0	Bacterial motility proteins	K02409:Flagellar assembly [PATH:ko02040] K02409:Secretion system [BR:ko02044] K02409:Bacterial motility proteins [BR:ko02035]
yulB	B4U62_RS16875	13	0	0	0	0	0	0	0	0	0	3	3	0	0	0	0	0.468482	0.74333	0.77487	5	5	0	0	0.184036	0.482786	0.260955	0.10317	0.304795	5	4	0	1	0.0864429	0.212648	0.12323	0	0.0820851	Genetic information processing (transcription factors)	K02530:Transcription factors [BR:ko03000] K22103:Transcription factors [BR:ko03000]
sigD	B4U62_RS08995	11	0	0	0	0	0	0	0	0	0	5	0	5	0	0.448259	0.203748	0.278566	0.164883	0.103437	2	0	2	0	0	0	0	0.139774	0.274061	4	0	4	0	0.189672	0.153718	0.426978	0	0.133844	Bacterial motility proteins	K02405:Two-component system [PATH:ko02020] K02405:Biofilm formation - Vibrio cholerae [PATH:ko05111] K02405:Biofilm formation - Pseudomonas aeruginosa [PATH:ko02025] K02405:Flagellar assembly [PATH:ko02040] K02405:Transcription machinery [BR:ko03021] K02405:Bacterial motility proteins [BR:ko02035]
fliY	B4U62_RS08920	8	0	0	0	0	0	0	0	0	0	4	0	4	0	0.502614	0.435416	0	0.38502	0.233663	2	0	2	0	0	0.457491	0.269361	0	0	2	0	2	0	0	0	0.0643473	0.0633817	0	Bacterial motility proteins	K02417:Bacterial chemotaxis [PATH:ko02030] K02417:Flagellar assembly [PATH:ko02040] K02417:Secretion system [BR:ko02044] K02417:Bacterial motility proteins [BR:ko02035]
ywcC	B4U62_RS20565	7	1	0	1	0	0.146995	0	0	0	0	2	0	0	2	0	0	1	1	0	1	0	0	1	0	0	0	0	1	3	0	3	0	0.155787	0.0516677	0	0	0.102679	KEGG Function unknown, biofilm formation
hemAT	B4U62_RS05795	6	1	0	1	0	0	0	0	0	0.134483	3	0	3	0	0.0818434	0.0647783	0	0.0609994	0	1	0	1	0	0	0.0989261	0	0	0	1	0	1	0	0	0	0	0	0.0552034	Bacterial motility proteins	K06595:Bacterial motility proteins [BR:ko02035]
pstBA	B4U62_RS13490	5	3	0	3	0	0.871222	0.731215	0.539778	0	0	0	0	0	0	0	0	0	0	0	1	0	1	0	0	0	0	0	0.131472	1	0	1	0	0	0.227085	0	0	0	Genetic information processing (transporters)	K02036:ABC transporters [PATH:ko02010] K02036:Transporters [BR:ko02000]
topA	B4U62_RS08815	4	1	0	1	0	0	0	0	0	0.0890965	0	0	0	0	0	0	0	0	0	3	0	3	0	0	0	0.130859	0.0678635	0	0	0	0	0	0	0	0	0	0	Genetic information processing	K03168:DNA replication proteins [BR:ko03032] K03168:DNA repair and recombination proteins [BR:ko03400]
pucE	B4U62_RS17530	4	1	0	1	0	0	0	0	0	0.0700669	1	0	1	0	0	0.058198	0	0	0	2	2	0	0	0.0612092	0	0	0	0.0564528	0	0	0	0	0	0	0	0	0	Metabolism	K00087:Purine metabolism [PATH:ko00230] K03518:Enzymes with EC numbers
yvzE	B4U62_RS19240	4	4	1	3	0	0	0	0	0.11283	0.0520949	0	0	0	0	0	0	0	0	0	0	0	0	0	0	0	0	0	0	0	0	0	0	0	0	0	0	0	Metabolism of carbohydrate	K00963:Pentose and glucuronate interconversions [PATH:ko00040] K00963:Galactose metabolism [PATH:ko00052] K00963:Starch and sucrose metabolism [PATH:ko00500] K00963:Amino sugar and nucleotide sugar metabolism [PATH:ko00520] K00963:O-Antigen repeat unit biosynthesis [PATH:ko00542]
fliM	B4U62_RS08915	4	0	0	0	0	0	0	0	0	0	2	0	2	0	0	0	0.05054	0	0.188287	2	0	2	0	0	0	0	0.144221	0.0659161	0	0	0	0	0	0	0	0	0	Bacterial motility proteins	K02416:Bacterial chemotaxis [PATH:ko02030] K02416:Flagellar assembly [PATH:ko02040] K02416:Bacterial motility proteins [BR:ko02035]
yqbD	B4U62_RS14110	4	0	0	0	0	0	0	0	0	0	0	0	0	0	0	0	0	0	0	3	3	0	0	0	0	0.404158	0.620781	0.248681	1	1	0	0	0	0	0.112861	0	0	KEGG Function unknown
yjcF	B4U62_RS06550	3	1	1	0	0	0	0	0	0	0.0750318	1	1	0	0	0	0	0	0	0.0636024	1	1	0	0	0.0817986	0	0	0	0	0	0	0	0	0	0	0	0	0	KEGG Function unknown
ctaB1	B4U62_RS06700	3	2	1	1	0	0.0875854	0.0738969	0	0	0	1	0	1	0	0	0	0.0773935	0	0	0	0	0	0	0	0	0	0	0	0	0	0	0	0	0	0	0	0	Metabolism	K02257:Oxidative phosphorylation [PATH:ko00190] K02257:Porphyrin and chlorophyll metabolism [PATH:ko00860] K02257:Thermogenesis [PATH:ko04714] K02257:Prenyltransferases [BR:ko01006] K02257:Mitochondrial biogenesis [BR:ko03029]
fliI	B4U62_RS08875	3	3	0	3	0	0.895708	0.702385	0.492465	0	0	0	0	0	0	0	0	0	0	0	0	0	0	0	0	0	0	0	0	0	0	0	0	0	0	0	0	0	Bacterial motility proteins	K02412:Flagellar assembly [PATH:ko02040] K02412:Secretion system [BR:ko02044] K02412:Bacterial motility proteins [BR:ko02035]
yodT	B4U62_RS10770	3	0	0	0	0	0	0	0	0	0	1	1	0	0	0	0	0	0	0.460307	2	2	0	0	0.43839	0.0707488	0	0	0	0	0	0	0	0	0	0	0	0	KEGG Function unknown
yomI	B4U62_RS11615	3	0	0	0	0	0	0	0	0	0	2	0	2	0	0	0.151817	0.0565286	0	0	0	0	0	0	0	0	0	0	0	1	0	1	0	0.673531	0	0	0	0	KEGG Function unknown, cell wall turnover
lcfA	B4U62_RS15405	3	0	0	0	0	0	0	0	0	0	3	0	3	0	0.297031	0.27929	0.117291	0	0	0	0	0	0	0	0	0	0	0	0	0	0	0	0	0	0	0	0	Metabolism of lipid (surfactin production)	K01897:Fatty acid biosynthesis [PATH:ko00061] K01897:Fatty acid degradation [PATH:ko00071] K01897:Peroxisome [PATH:ko04146] K01897:Ferroptosis [PATH:ko04216] K01897:Quorum sensing [PATH:ko02024] K01897:Regulation of lipolysis in adipocytes [PATH:ko04923] K01897:PPAR signaling pathway [PATH:ko03320] K01897:Thermogenesis [PATH:ko04714] K01897:Lipid biosynthesis proteins [BR:ko01004] K01897:Exosome …
B4U62_RS18550	B4U62_RS18550	3	0	0	0	0	0	0	0	0	0	1	1	0	0	0	0	0.0594234	0	0	0	0	0	0	0	0	0	0	0	2	2	0	0	0.0850425	0	0.0746803	0	0	KEGG Function unknown
blt	B4U62_RS14355	3	0	0	0	0	0	0	0	0	0	0	0	0	0	0	0	0	0	0	1	0	1	0	0.580445	0	0	0	0	2	0	2	0	0.371616	0.0755224	0	0	0	Transporters	K08153:Transporters [BR:ko02000] K19578:Transporters [BR:ko02000]
srfAA	B4U62_RS02030	3	0	0	0	0	0	0	0	0	0	0	0	0	0	0	0	0	0	0	0	0	0	0	0	0	0	0	0	3	3	0	0	0	0	0.0546427	0.167128	0.314638	Metabolism (surfactin synthetase)	K15654:Nonribosomal peptide structures [PATH:ko01054] K15654:Quorum sensing [PATH:ko02024] K15654:Polyketide biosynthesis proteins [BR:ko01008] K15655:Nonribosomal peptide structures [PATH:ko01054] K15655:Quorum sensing [PATH:ko02024] K15655:Polyketide biosynthesis proteins [BR:ko01008] K16119:Nonribosomal peptide structures [PATH:ko01054] K16119:Polyketide biosynthesis proteins [BR:ko01008]
hmp	B4U62_RS07215	3	0	0	0	0	0	0	0	0	0	0	0	0	0	0	0	0	0	0	0	0	0	0	0	0	0	0	0	3	0	3	0	0	0	0.0636854	0.164505	0.378098	Metabolism of sulfur	K05916:Enzymes with EC numbers K15765:Sulfur metabolism [PATH:ko00920] K15765:Toluene degradation [PATH:ko00623]
yhdL	B4U62_RS05350	2	1	0	1	0	0	0	0.0537806	0	0	0	0	0	0	0	0	0	0	0	1	1	0	0	0	0	0	0	0.0643096	0	0	0	0	0	0	0	0	0	KEGG Function unknown
hemY	B4U62_RS05675	2	1	0	1	0	0	0	0.0650849	0	0	1	0	1	0	0	0	0	0	0.0539846	0	0	0	0	0	0	0	0	0	0	0	0	0	0	0	0	0	0	Metabolism	K00231:Porphyrin and chlorophyll metabolism [PATH:ko00860]
fabHA	B4U62_RS06280	2	1	0	1	0	0	0.0572791	0	0	0	0	0	0	0	0	0	0	0	0	0	0	0	0	0	0	0	0	0	1	0	1	0	0	0	0.0543666	0	0	Metabolism of lipid	K00648:Fatty acid biosynthesis [PATH:ko00061] K00648:Peptidoglycan biosynthesis and degradation proteins [BR:ko01011]
motA	B4U62_RS07555	2	1	0	1	0	0	0	0	0	0.0819907	0	0	0	0	0	0	0	0	0	0	0	0	0	0	0	0	0	0	1	0	0	1	0	0	0	0	0.057971	Bacterial motility proteins	K02556:Two-component system [PATH:ko02020] K02556:Bacterial chemotaxis [PATH:ko02030] K02556:Flagellar assembly [PATH:ko02040] K02556:Transporters [BR:ko02000] K02556:Bacterial motility proteins [BR:ko02035]
fliR	B4U62_RS08945	2	2	0	0	2	0	0	0	0.151799	0.067473	0	0	0	0	0	0	0	0	0	0	0	0	0	0	0	0	0	0	0	0	0	0	0	0	0	0	0	Bacterial motility proteins	K02421:Flagellar assembly [PATH:ko02040] K02421:Secretion system [BR:ko02044] K02421:Bacterial motility proteins [BR:ko02035]
yazA	B4U62_RS00235	2	0	0	0	0	0	0	0	0	0	1	1	0	0	0.0610437	0	0	0	0	0	0	0	0	0	0	0	0	0	1	1	0	0	0	0.253391	0	0	0	Genetic information processing	K07461:Replication and repair
yeeF	B4U62_RS03890	2	0	0	0	0	0	0	0	0	0	1	0	1	0	0.0504303	0	0	0	0	1	0	1	0	0	0	0.0588269	0	0	0	0	0	0	0	0	0	0	0	KEGG Function unknown
ykpA	B4U62_RS07955	2	0	0	0	0	0	0	0	0	0	2	0	1	1	0.0760183	0	0	0	0.0598068	0	0	0	0	0	0	0	0	0	0	0	0	0	0	0	0	0	0	KEGG Function unknown
ppsD	B4U62_RS09960	2	0	0	0	0	0	0	0	0	0	1	1	0	0	0	0.0629554	0	0	0	1	0	1	0	0	0.0544996	0	0	0	0	0	0	0	0	0	0	0	0	Metabolism of terpenoids and polyketides	K15664:Nonribosomal peptide structures [PATH:ko01054] K15664:Polyketide biosynthesis proteins [BR:ko01008] K15666:Nonribosomal peptide structures [PATH:ko01054] K15666:Polyketide biosynthesis proteins [BR:ko01008] K15667:Nonribosomal peptide structures [PATH:ko01054] K15667:Polyketide biosynthesis proteins [BR:ko01008]
yonO	B4U62_RS11450	2	0	0	0	0	0	0	0	0	0	1	0	0	1	0	0.0506252	0	0	0	1	0	0	1	0.0953914	0	0	0	0	0	0	0	0	0	0	0	0	0	KEGG Function unknown
trmR	B4U62_RS14765	2	0	0	0	0	0	0	0	0	0	1	0	1	0	0	0.103538	0	0	0	0	0	0	0	0	0	0	0	0	1	0	1	0	0.677753	0	0	0	0	Phenylpropanoid biosynthesis	K00588:Phenylpropanoid biosynthesis [PATH:ko00940] K00588:Stilbenoid, diarylheptanoid and gingerol biosynthesis [PATH:ko00945] K00588:Flavonoid biosynthesis [PATH:ko00941]
ywlA	B4U62_RS19925	2	0	0	0	0	0	0	0	0	0	2	0	0	2	0.0774894	0	0	0	0	0	0	0	0	0	0	0	0	0	0	0	0	0	0	0	0	0	0	KEGG Function unknown
yxeA	B4U62_RS21290	2	0	0	0	0	0	0	0	0	0	2	0	2	0	0	0.0669971	0.0715857	0	0	0	0	0	0	0	0	0	0	0	0	0	0	0	0	0	0	0	0	KEGG Function unknown
mtlA	B4U62_RS02290	2	0	0	0	0	0	0	0	0	0	0	0	0	0	0	0	0	0	0	2	0	2	0	0.262427	0.101469	0	0	0	0	0	0	0	0	0	0	0	0	Metabolism of carbohydrate	K02800:Fructose and mannose metabolism [PATH:ko00051] K02800:Phosphotransferase system (PTS) [PATH:ko02060] K02800:Transporters [BR:ko02000]
paiB	B4U62_RS17360	2	0	0	0	0	0	0	0	0	0	0	0	0	0	0	0	0	0	0	2	0	2	0	0	0.432761	0.278639	0	0	0	0	0	0	0	0	0	0	0	Genetic information processing (transcription factors)	K07734:Transcription factors [BR:ko03000]
spo0J	B4U62_RS22045	2	0	0	0	0	0	0	0	0	0	0	0	0	0	0	0	0	0	0	1	0	1	0	0	0.0557022	0	0	0	1	0	1	0	0.0664001	0	0	0	0	Genetic information processing (transcription factors)	K03497:Transcription factors [BR:ko03000] K03497:Chromosome and associated proteins [BR:ko03036] K03497:Cytoskeleton proteins [BR:ko04812]
cstA	B4U62_RS15485	2	0	0	0	0	0	0	0	0	0	0	0	0	0	0	0	0	0	0	0	0	0	0	0	0	0	0	0	2	2	0	0	0.0954003	0.0872536	0	0	0	KEGG Function unknown	K06200:Signaling proteins
dltD	B4U62_RS20735	2	0	0	0	0	0	0	0	0	0	0	0	0	0	0	0	0	0	0	0	0	0	0	0	0	0	0	0	2	0	2	0	0	0.371093	0	0	0.0562587	Metabolism (biosynthesis of teichoic acid)	K03740:Two-component system [PATH:ko02020] K03740:Staphylococcus aureus infection [PATH:ko05150] K03740:Cationic antimicrobial peptide (CAMP) resistance [PATH:ko01503] K03740:Antimicrobial resistance genes [BR:ko01504]
yccF	B4U62_RS01630	1	1	0	1	0	0	0	0	0.0510859	0	0	0	0	0	0	0	0	0	0	0	0	0	0	0	0	0	0	0	0	0	0	0	0	0	0	0	0	KEGG Function unknown	K07039:Function unknown
ycnB	B4U62_RS02220	1	1	1	0	0	0	0.0719352	0	0	0	0	0	0	0	0	0	0	0	0	0	0	0	0	0	0	0	0	0	0	0	0	0	0	0	0	0	0	KEGG Function unknown
ydbM	B4U62_RS02575	1	1	0	1	0	0.0721292	0	0	0	0	0	0	0	0	0	0	0	0	0	0	0	0	0	0	0	0	0	0	0	0	0	0	0	0	0	0	0	KEGG Function unknown
ydhF	B4U62_RS03275	1	1	0	1	0	0	0	0.06461	0	0	0	0	0	0	0	0	0	0	0	0	0	0	0	0	0	0	0	0	0	0	0	0	0	0	0	0	0	KEGG Function unknown
chaA	B4U62_RS04450	1	1	0	1	0	0.0800204	0	0	0	0	0	0	0	0	0	0	0	0	0	0	0	0	0	0	0	0	0	0	0	0	0	0	0	0	0	0	0	Transporters	K07300:Transporters [BR:ko02000]
acoR	B4U62_RS04540	1	1	0	1	0	0	0	0	0	0.0593653	0	0	0	0	0	0	0	0	0	0	0	0	0	0	0	0	0	0	0	0	0	0	0	0	0	0	0	Genetic information processing (transcription factors)	K21405:Transcription factors [BR:ko03000]
yhcX	B4U62_RS05220	1	1	0	1	0	0	0	0	0.0516992	0	0	0	0	0	0	0	0	0	0	0	0	0	0	0	0	0	0	0	0	0	0	0	0	0	0	0	0	KEGG Function unknown
khtU	B4U62_RS05510	1	1	1	0	0	0	0	0.0681086	0	0	0	0	0	0	0	0	0	0	0	0	0	0	0	0	0	0	0	0	0	0	0	0	0	0	0	0	0	Transport	K03455:Transport
ecsC	B4U62_RS05635	1	1	1	0	0	0.0613108	0	0	0	0	0	0	0	0	0	0	0	0	0	0	0	0	0	0	0	0	0	0	0	0	0	0	0	0	0	0	0	KEGG Function unknown
B4U62_RS22745	B4U62_RS22745	1	1	0	1	0	0	0	0.0767493	0	0	0	0	0	0	0	0	0	0	0	0	0	0	0	0	0	0	0	0	0	0	0	0	0	0	0	0	0	KEGG Function unknown
B4U62_RS06530	B4U62_RS06530	1	1	1	0	0	0	0	0	0.1273	0	0	0	0	0	0	0	0	0	0	0	0	0	0	0	0	0	0	0	0	0	0	0	0	0	0	0	0	KEGG Function unknown
ykoC	B4U62_RS07305	1	1	0	1	0	0	0	0.0706735	0	0	0	0	0	0	0	0	0	0	0	0	0	0	0	0	0	0	0	0	0	0	0	0	0	0	0	0	0	Transporters	K16785:ABC transporters [PATH:ko02010] K16785:Transporters [BR:ko02000]
ymfI	B4U62_RS09190	1	1	0	1	0	0	0.0580678	0	0	0	0	0	0	0	0	0	0	0	0	0	0	0	0	0	0	0	0	0	0	0	0	0	0	0	0	0	0	Metabolism	K00059:Fatty acid biosynthesis [PATH:ko00061] K00059:Biotin metabolism [PATH:ko00780] K00059:Prodigiosin biosynthesis [PATH:ko00333] K00059:Peptidoglycan biosynthesis and degradation proteins [BR:ko01011]
pksR	B4U62_RS09365	1	1	0	1	0	0	0	0	0.0686083	0	0	0	0	0	0	0	0	0	0	0	0	0	0	0	0	0	0	0	0	0	0	0	0	0	0	0	0	Metabolism	K13615:Lipid biosynthesis proteins [BR:ko01004] K13615:Polyketide biosynthesis proteins [BR:ko01008]
ypbQ	B4U62_RS11980	1	1	0	1	0	0.0867839	0	0	0	0	0	0	0	0	0	0	0	0	0	0	0	0	0	0	0	0	0	0	0	0	0	0	0	0	0	0	0	Metabolism	K16168:Polyketide biosynthesis proteins [BR:ko01008]
yppC	B4U62_RS12120	1	1	0	1	0	0	0	0	0	0.0556059	0	0	0	0	0	0	0	0	0	0	0	0	0	0	0	0	0	0	0	0	0	0	0	0	0	0	0	KEGG Function unknown
yqkD	B4U62_RS12820	1	1	0	1	0	0.106927	0	0	0	0	0	0	0	0	0	0	0	0	0	0	0	0	0	0	0	0	0	0	0	0	0	0	0	0	0	0	0	KEGG Function unknown	K06889:Function unknown
sinI	B4U62_RS13300	1	1	0	1	0	0	0	0.085115	0	0	0	0	0	0	0	0	0	0	0	0	0	0	0	0	0	0	0	0	0	0	0	0	0	0	0	0	0	Cell growth	K06372:Cell growth
dnaK	B4U62_RS13750	1	1	1	0	0	0	0.0724292	0	0	0	0	0	0	0	0	0	0	0	0	0	0	0	0	0	0	0	0	0	0	0	0	0	0	0	0	0	0	Genetic Information Processing	K04043:RNA degradation [PATH:ko03018] K04043:Longevity regulating pathway - worm [PATH:ko04212] K04043:Tuberculosis [PATH:ko05152] K04043:Messenger RNA biogenesis [BR:ko03019] K04043:Chaperones and folding catalysts [BR:ko03110] K04043:Mitochondrial biogenesis [BR:ko03029] K04043:Exosome [BR:ko04147]
nadD	B4U62_RS13840	1	1	0	1	0	0	0	0	0.0805583	0	0	0	0	0	0	0	0	0	0	0	0	0	0	0	0	0	0	0	0	0	0	0	0	0	0	0	0	Metabolism	K00969:Nicotinate and nicotinamide metabolism [PATH:ko00760]
yqeF	B4U62_RS13870	1	1	0	1	0	0.0740433	0	0	0	0	0	0	0	0	0	0	0	0	0	0	0	0	0	0	0	0	0	0	0	0	0	0	0	0	0	0	0	KEGG Function unknown
argH	B4U62_RS15855	1	1	0	1	0	0	0	0	0	0.0717292	0	0	0	0	0	0	0	0	0	0	0	0	0	0	0	0	0	0	0	0	0	0	0	0	0	0	0	Metabolism	K01755:Alanine, aspartate and glutamate metabolism [PATH:ko00250] K01755:Arginine biosynthesis [PATH:ko00220] K01755:Exosome [BR:ko04147]
sppA	B4U62_RS15905	1	1	0	1	0	0	0	0	0.0513921	0	0	0	0	0	0	0	0	0	0	0	0	0	0	0	0	0	0	0	0	0	0	0	0	0	0	0	0	Metabolism (peptidases and inhibitors)	K04773:Peptidases and inhibitors [BR:ko01002]
ytkA	B4U62_RS16465	1	1	0	1	0	0	0	0	0	0.0567942	0	0	0	0	0	0	0	0	0	0	0	0	0	0	0	0	0	0	0	0	0	0	0	0	0	0	0	KEGG Function unknown
epsF	B4U62_RS18510	1	1	0	1	0	0	0.0626302	0	0	0	0	0	0	0	0	0	0	0	0	0	0	0	0	0	0	0	0	0	0	0	0	0	0	0	0	0	0	Metabolism	K19424:Glycosyltransferases [BR:ko01003]
bbmA	B4U62_RS18670	1	1	1	0	0	0	0.0535827	0	0	0	0	0	0	0	0	0	0	0	0	0	0	0	0	0	0	0	0	0	0	0	0	0	0	0	0	0	0	Metabolism	K01208:Starch and sucrose metabolism [PATH:ko00500]
yvcJ	B4U62_RS18750	1	1	0	1	0	0	0	0	0.0973506	0	0	0	0	0	0	0	0	0	0	0	0	0	0	0	0	0	0	0	0	0	0	0	0	0	0	0	0	Genetic information processing	K06958:Messenger RNA biogenesis [BR:ko03019]
yvnB	B4U62_RS18885	1	1	0	1	0	0	0	0.0615854	0	0	0	0	0	0	0	0	0	0	0	0	0	0	0	0	0	0	0	0	0	0	0	0	0	0	0	0	0	KEGG Function unknown
argS	B4U62_RS20105	1	1	0	1	0	0.0707669	0	0	0	0	0	0	0	0	0	0	0	0	0	0	0	0	0	0	0	0	0	0	0	0	0	0	0	0	0	0	0	Genetic information processing	K01887:Aminoacyl-tRNA biosynthesis [PATH:ko00970] K01887:Amino acid related enzymes [BR:ko01007] K01887:Transfer RNA biogenesis [BR:ko03016] K01887:Mitochondrial biogenesis [BR:ko03029]
deoC	B4U62_RS21190	1	1	0	1	0	0	0	0	0	0.0617185	0	0	0	0	0	0	0	0	0	0	0	0	0	0	0	0	0	0	0	0	0	0	0	0	0	0	0	Metabolism of carbohydrate	K01619:Pentose phosphate pathway [PATH:ko00030]
walK	B4U62_RS21715	1	1	0	1	0	0	0	0	0	0.213334	0	0	0	0	0	0	0	0	0	0	0	0	0	0	0	0	0	0	0	0	0	0	0	0	0	0	0	Two-component system	K07652:Two-component system [PATH:ko02020] K07652:Protein kinases [BR:ko01001] K07652:Bacterial toxins [BR:ko02042]
tcyP	B4U62_RS05165	1	0	0	0	0	0	0	0	0	0	1	0	1	0	0	0	0	0	0.11847	0	0	0	0	0	0	0	0	0	0	0	0	0	0	0	0	0	0	KEGG Function unknown, transporters	K06956:Function unknown
yhgD	B4U62_RS05680	1	0	0	0	0	0	0	0	0	0	1	0	1	0	0	0.0631361	0	0	0	0	0	0	0	0	0	0	0	0	0	0	0	0	0	0	0	0	0	Genetic information processing (transcription factors)	K09017:Transcription factors [BR:ko03000]
lplJ	B4U62_RS05730	1	0	0	0	0	0	0	0	0	0	1	0	1	0	0	0	0	0	0.0824475	0	0	0	0	0	0	0	0	0	0	0	0	0	0	0	0	0	0	Metabolism	K03800:Lipoic acid metabolism [PATH:ko00785]
degA	B4U62_RS06025	1	0	0	0	0	0	0	0	0	0	1	0	1	0	0	0	0	0.091475	0	0	0	0	0	0	0	0	0	0	0	0	0	0	0	0	0	0	0	Genetic information processing (transcription factors)	K02529:Transcription factors [BR:ko03000] K03484:Transcription factors [BR:ko03000]
yjdI	B4U62_RS06680	1	0	0	0	0	0	0	0	0	0	1	0	1	0	0	0.0684628	0	0	0	0	0	0	0	0	0	0	0	0	0	0	0	0	0	0	0	0	0	Genetic information processing (Transfer RNA biogenesis)	K03976:Transfer RNA biogenesis [BR:ko03016]
swrD	B4U62_RS08905	1	0	0	0	0	0	0	0	0	0	1	1	0	0	0	0.0687337	0	0	0	0	0	0	0	0	0	0	0	0	0	0	0	0	0	0	0	0	0	Bacterial motility proteins	K02385:Bacterial motility proteins [BR:ko02035]
miaB	B4U62_RS09255	1	0	0	0	0	0	0	0	0	0	1	0	1	0	0.0684366	0	0	0	0	0	0	0	0	0	0	0	0	0	0	0	0	0	0	0	0	0	0	Genetic information processing (Transfer RNA biogenesis)	K06168:Transfer RNA biogenesis [BR:ko03016]
bfmBAB	B4U62_RS13025	1	0	0	0	0	0	0	0	0	0	1	0	1	0	0	0	0.25608	0	0	0	0	0	0	0	0	0	0	0	0	0	0	0	0	0	0	0	0	Metabolism of carbohydrate and amino acid	K00167:Propanoate metabolism [PATH:ko00640] K00167:Valine, leucine and isoleucine degradation [PATH:ko00280] K21417:Enzymes with EC numbers
yqzE	B4U62_RS13330	1	0	0	0	0	0	0	0	0	0	1	1	0	0	0.0568566	0	0	0	0	0	0	0	0	0	0	0	0	0	0	0	0	0	0	0	0	0	0	KEGG Function unknown
dnaE	B4U62_RS15740	1	0	0	0	0	0	0	0	0	0	1	1	0	0	0	0.0692616	0	0	0	0	0	0	0	0	0	0	0	0	0	0	0	0	0	0	0	0	0	Genetic information processing	K02337:DNA replication [PATH:ko03030] K02337:Mismatch repair [PATH:ko03430] K02337:Homologous recombination [PATH:ko03440] K02337:DNA replication proteins [BR:ko03032] K02337:DNA repair and recombination proteins [BR:ko03400]
cysJ	B4U62_RS18065	1	0	0	0	0	0	0	0	0	0	1	1	0	0	0	0	0	0.0982652	0	0	0	0	0	0	0	0	0	0	0	0	0	0	0	0	0	0	0	Metabolism	K00380:Sulfur metabolism [PATH:ko00920]
yxkI	B4U62_RS20860	1	0	0	0	0	0	0	0	0	0	1	0	1	0	0	0	0	0	0.0625582	0	0	0	0	0	0	0	0	0	0	0	0	0	0	0	0	0	0	KEGG Function unknown
lytF	B4U62_RS05280	1	0	0	0	0	0	0	0	0	0	0	0	0	0	0	0	0	0	0	1	0	1	0	0	0	0	0.162771	0	0	0	0	0	0	0	0	0	0	Metabolism (peptidases and inhibitors)	K19220:Peptidases and inhibitors [BR:ko01002] K19220:Peptidoglycan biosynthesis and degradation proteins [BR:ko01011] K19223:Peptidases and inhibitors [BR:ko01002] K19223:Peptidoglycan biosynthesis and degradation proteins [BR:ko01011] K19224:Peptidases and inhibitors [BR:ko01002] K19224:Peptidoglycan biosynthesis and degradation proteins [BR:ko01011]
yhdN	B4U62_RS05360	1	0	0	0	0	0	0	0	0	0	0	0	0	0	0	0	0	0	0	1	0	0	1	0	0	0	0.272157	0	0	0	0	0	0	0	0	0	0	KEGG Function unknown, lipid metabolism
yknZ	B4U62_RS07925	1	0	0	0	0	0	0	0	0	0	0	0	0	0	0	0	0	0	0	1	0	1	0	0	0	0	0.0941596	0	0	0	0	0	0	0	0	0	0	Transporters	K02004:Transporters [BR:ko02000]
ppsA	B4U62_RS09975	1	0	0	0	0	0	0	0	0	0	0	0	0	0	0	0	0	0	0	1	0	1	0	0.0522242	0	0	0	0	0	0	0	0	0	0	0	0	0	Metabolism of terpenoids and polyketides	K15664:Nonribosomal peptide structures [PATH:ko01054] K15664:Polyketide biosynthesis proteins [BR:ko01008] K15666:Nonribosomal peptide structures [PATH:ko01054] K15666:Polyketide biosynthesis proteins [BR:ko01008] K15667:Nonribosomal peptide structures [PATH:ko01054] K15667:Polyketide biosynthesis proteins [BR:ko01008]
lysA	B4U62_RS12675	1	0	0	0	0	0	0	0	0	0	0	0	0	0	0	0	0	0	0	1	0	1	0	0	0	0.0793271	0	0	0	0	0	0	0	0	0	0	0	Metabolism	K01586:Lysine biosynthesis [PATH:ko00300] K01586:D-Amino acid metabolism [PATH:ko00470]
ytnP	B4U62_RS16090	1	0	0	0	0	0	0	0	0	0	0	0	0	0	0	0	0	0	0	1	0	0	1	0	0	1	0	0	0	0	0	0	0	0	0	0	0	KEGG Function unknown, defense against competing bacteria
pnbA	B4U62_RS18545	1	0	0	0	0	0	0	0	0	0	0	0	0	0	0	0	0	0	0	1	1	0	0	0	0.0534663	0	0	0	0	0	0	0	0	0	0	0	0	KEGG Function unknown	K03929:Enzymes with EC numbers
yyaQ	B4U62_RS21935	1	0	0	0	0	0	0	0	0	0	0	0	0	0	0	0	0	0	0	1	0	1	0	0.13305	0	0	0	0	0	0	0	0	0	0	0	0	0	KEGG Function unknown
naiP	B4U62_RS01750	1	0	0	0	0	0	0	0	0	0	0	0	0	0	0	0	0	0	0	0	0	0	0	0	0	0	0	0	1	0	1	0	0.0717936	0	0	0	0	Transporters	K08369:Transporters [BR:ko02000]
addB	B4U62_RS05915	1	0	0	0	0	0	0	0	0	0	0	0	0	0	0	0	0	0	0	0	0	0	0	0	0	0	0	0	1	0	1	0	0	0	0	0	0.0527482	Genetic information processing	K16899:DNA repair and recombination proteins [BR:ko03400]
xkdO	B4U62_RS07030	1	0	0	0	0	0	0	0	0	0	0	0	0	0	0	0	0	0	0	0	0	0	0	0	0	0	0	0	1	0	1	0	0	0	0	0.128886	0	KEGG Function unknown
sucD	B4U62_RS08805	1	0	0	0	0	0	0	0	0	0	0	0	0	0	0	0	0	0	0	0	0	0	0	0	0	0	0	0	1	0	1	0	0	0.0984859	0	0	0	Metabolism	K01902:Citrate cycle (TCA cycle) [PATH:ko00020] K01902:Propanoate metabolism [PATH:ko00640] K01902:C5-Branched dibasic acid metabolism [PATH:ko00660] K01902:Carbon fixation pathways in prokaryotes [PATH:ko00720]
flgG	B4U62_RS08900	1	0	0	0	0	0	0	0	0	0	0	0	0	0	0	0	0	0	0	0	0	0	0	0	0	0	0	0	1	0	1	0	0	0	0.0863657	0	0	Bacterial motility proteins	K02390:Flagellar assembly [PATH:ko02040] K02390:Bacterial motility proteins [BR:ko02035]
ymaE	B4U62_RS09380	1	0	0	0	0	0	0	0	0	0	0	0	0	0	0	0	0	0	0	0	0	0	0	0	0	0	0	0	1	0	1	0	0	0	0.0967774	0	0	KEGG Function unknown
yocM	B4U62_RS10505	1	0	0	0	0	0	0	0	0	0	0	0	0	0	0	0	0	0	0	0	0	0	0	0	0	0	0	0	1	0	1	0	0	0.0502181	0	0	0	Genetic Information Processing	K13993:Protein processing in endoplasmic reticulum [PATH:ko04141] K13993:Chaperones and folding catalysts [BR:ko03110]
pbuX	B4U62_RS11990	1	0	0	0	0	0	0	0	0	0	0	0	0	0	0	0	0	0	0	0	0	0	0	0	0	0	0	0	1	1	0	0	0	0.0682139	0	0	0	Transporters	K03458:Transport K16169:Transporters [BR:ko02000] K16170:Transporters [BR:ko02000]
bmr	B4U62_RS13010	1	0	0	0	0	0	0	0	0	0	0	0	0	0	0	0	0	0	0	0	0	0	0	0	0	0	0	0	1	0	1	0	0	0	0	0	0.232783	Transporters	K08153:Transporters [BR:ko02000] K19576:Transporters [BR:ko02000] K19578:Transporters [BR:ko02000]
yqhP	B4U62_RS13250	1	0	0	0	0	0	0	0	0	0	0	0	0	0	0	0	0	0	0	0	0	0	0	0	0	0	0	0	1	0	1	0	0	0	0.343824	0	0	KEGG Function unknown
nadB	B4U62_RS15040	1	0	0	0	0	0	0	0	0	0	0	0	0	0	0	0	0	0	0	0	0	0	0	0	0	0	0	0	1	1	0	0	0	0	0	0	0.0647249	Metabolism	K00278:Alanine, aspartate and glutamate metabolism [PATH:ko00250] K00278:Vitamin B6 metabolism [PATH:ko00750]
mntD	B4U62_RS16505	1	0	0	0	0	0	0	0	0	0	0	0	0	0	0	0	0	0	0	0	0	0	0	0	0	0	0	0	1	1	0	0	0	0	0	0.0527592	0	Transporters	K11709:ABC transporters [PATH:ko02010] K11709:Transporters [BR:ko02000] K19976:ABC transporters [PATH:ko02010] K19976:Transporters [BR:ko02000]
menE	B4U62_RS16535	1	0	0	0	0	0	0	0	0	0	0	0	0	0	0	0	0	0	0	0	0	0	0	0	0	0	0	0	1	1	0	0	0	0.21076	0	0	0	Metabolism of cofactors and vitamins	K01911:Ubiquinone and other terpenoid-quinone biosynthesis [PATH:ko00130]
pncB	B4U62_RS17170	1	0	0	0	0	0	0	0	0	0	0	0	0	0	0	0	0	0	0	0	0	0	0	0	0	0	0	0	1	0	1	0	0	0.0892162	0	0	0	Metabolism	K00763:Nicotinate and nicotinamide metabolism [PATH:ko00760]
yvrA	B4U62_RS17905	1	0	0	0	0	0	0	0	0	0	0	0	0	0	0	0	0	0	0	0	0	0	0	0	0	0	0	0	1	0	0	1	0	0	0	0	0.0930228	Transporters	K02013:Transporters [BR:ko02000]
yxeQ	B4U62_RS21210	1	0	0	0	0	0	0	0	0	0	0	0	0	0	0	0	0	0	0	0	0	0	0	0	0	0	0	0	1	0	1	0	0	0	0	0	0.0766768	KEGG Function unknown
